# Supplementary material for: Developmental shape changes in facial morphology: Geometric morphometric analyses based on a prospective, population-based, Chinese cohort in Hong Kong
Source: PLoS One. 2019 Jun 28;14(6):e0218542. doi: 10.1371/journal.pone.0218542 (PMC6599092; doi:10.1371/journal.pone.0218542)
Supplement: S2 Data — (TXT) [file pone.0218542.s007.txt]

Coordinates for frontal facial images of males

LM=39
1341.00000 2487.00000
1323.00000 2353.00000
971.00000 2314.00000
1173.00000 2295.00000
1058.00000 2358.00000
1067.00000 2289.00000
1083.00000 2336.00000
1465.00000 2276.00000
1667.00000 2276.00000
1572.00000 2323.00000
1566.00000 2254.00000
1555.00000 2304.00000
1161.00000 2011.00000
1435.00000 1986.00000
1189.00000 2076.00000
1423.00000 2056.00000
1201.00000 1949.00000
1379.00000 1936.00000
1296.00000 1953.00000
1284.00000 1850.00000
1253.00000 1873.00000
1334.00000 1865.00000
1188.00000 1833.00000
1369.00000 1839.00000
1134.00000 1769.00000
1454.00000 1747.00000
1285.00000 1782.00000
1278.00000 1693.00000
752.00000 2215.00000
1883.00000 2109.00000
870.00000 1696.00000
1731.00000 1630.00000
1262.00000 1379.00000
865.00000 2473.00000
975.00000 2562.00000
1205.00000 2461.00000
1440.00000 2463.00000
1707.00000 2505.00000
1801.00000 2385.00000
IMAGE=fr_m_002_12.JPG
ID=0 
SCALE=0.013912
LM=39
1637.00000 2672.00000
1641.00000 2523.00000
1278.00000 2492.00000
1493.00000 2460.00000
1363.00000 2528.00000
1365.00000 2450.00000
1374.00000 2501.00000
1764.00000 2453.00000
1967.00000 2482.00000
1879.00000 2518.00000
1878.00000 2442.00000
1867.00000 2495.00000
1479.00000 2167.00000
1803.00000 2159.00000
1521.00000 2246.00000
1767.00000 2237.00000
1533.00000 2105.00000
1748.00000 2093.00000
1650.00000 2088.00000
1646.00000 1974.00000
1598.00000 1997.00000
1696.00000 1990.00000
1526.00000 1966.00000
1748.00000 1968.00000
1469.00000 1907.00000
1810.00000 1903.00000
1647.00000 1902.00000
1642.00000 1794.00000
1045.00000 2347.00000
2146.00000 2326.00000
1181.00000 1845.00000
2022.00000 1840.00000
1629.00000 1564.00000
1162.00000 2619.00000
1287.00000 2701.00000
1546.00000 2632.00000
1732.00000 2630.00000
1963.00000 2692.00000
2046.00000 2597.00000
IMAGE=fr_m_005_12.JPG
ID=1 
SCALE=0.013088
LM=39
1492.00000 2513.00000
1480.00000 2380.00000
1139.00000 2374.00000
1332.00000 2353.00000
1221.00000 2399.00000
1226.00000 2337.00000
1236.00000 2376.00000
1599.00000 2348.00000
1785.00000 2353.00000
1708.00000 2386.00000
1701.00000 2328.00000
1689.00000 2369.00000
1320.00000 2120.00000
1592.00000 2113.00000
1342.00000 2173.00000
1573.00000 2171.00000
1369.00000 2066.00000
1543.00000 2063.00000
1459.00000 2063.00000
1457.00000 1990.00000
1424.00000 2005.00000
1496.00000 2004.00000
1367.00000 1968.00000
1544.00000 1965.00000
1281.00000 1905.00000
1618.00000 1904.00000
1455.00000 1936.00000
1452.00000 1863.00000
889.00000 2236.00000
1969.00000 2230.00000
1025.00000 1821.00000
1818.00000 1790.00000
1452.00000 1616.00000
1019.00000 2506.00000
1128.00000 2590.00000
1378.00000 2500.00000
1569.00000 2494.00000
1783.00000 2560.00000
1872.00000 2460.00000
IMAGE=fr_m_006_12.JPG
ID=2 
SCALE=0.014642
LM=39
1415.00000 2504.00000
1407.00000 2358.00000
1067.00000 2352.00000
1263.00000 2314.00000
1157.00000 2382.00000
1157.00000 2313.00000
1167.00000 2359.00000
1543.00000 2314.00000
1732.00000 2339.00000
1645.00000 2377.00000
1644.00000 2310.00000
1633.00000 2357.00000
1256.00000 2050.00000
1540.00000 2044.00000
1284.00000 2120.00000
1515.00000 2115.00000
1312.00000 1991.00000
1491.00000 1988.00000
1404.00000 1988.00000
1402.00000 1915.00000
1359.00000 1930.00000
1450.00000 1927.00000
1310.00000 1911.00000
1489.00000 1908.00000
1218.00000 1818.00000
1586.00000 1820.00000
1399.00000 1835.00000
1396.00000 1746.00000
832.00000 2229.00000
1923.00000 2197.00000
955.00000 1771.00000
1789.00000 1752.00000
1391.00000 1509.00000
975.00000 2493.00000
1084.00000 2565.00000
1322.00000 2456.00000
1507.00000 2462.00000
1732.00000 2551.00000
1821.00000 2473.00000
IMAGE=fr_m_010_12.JPG
ID=3 
SCALE=0.012892
LM=39
1433.00000 2625.00000
1427.00000 2470.00000
1087.00000 2441.00000
1290.00000 2406.00000
1170.00000 2473.00000
1171.00000 2400.00000
1175.00000 2447.00000
1544.00000 2407.00000
1735.00000 2421.00000
1652.00000 2466.00000
1650.00000 2389.00000
1644.00000 2435.00000
1263.00000 2131.00000
1572.00000 2119.00000
1296.00000 2194.00000
1547.00000 2180.00000
1317.00000 2071.00000
1516.00000 2066.00000
1425.00000 2064.00000
1416.00000 1957.00000
1375.00000 1977.00000
1465.00000 1974.00000
1311.00000 1954.00000
1511.00000 1955.00000
1249.00000 1898.00000
1580.00000 1887.00000
1416.00000 1895.00000
1417.00000 1799.00000
864.00000 2307.00000
1899.00000 2274.00000
952.00000 1876.00000
1802.00000 1855.00000
1413.00000 1591.00000
985.00000 2559.00000
1105.00000 2650.00000
1335.00000 2575.00000
1524.00000 2597.00000
1742.00000 2638.00000
1824.00000 2551.00000
IMAGE=fr_m_011_12.JPG
ID=4 
SCALE=0.012661
LM=39
1372.00000 2489.00000
1359.00000 2313.00000
986.00000 2304.00000
1224.00000 2282.00000
1084.00000 2336.00000
1090.00000 2267.00000
1097.00000 2313.00000
1508.00000 2282.00000
1734.00000 2298.00000
1635.00000 2333.00000
1635.00000 2260.00000
1625.00000 2315.00000
1210.00000 1992.00000
1496.00000 1984.00000
1237.00000 2058.00000
1470.00000 2054.00000
1256.00000 1918.00000
1448.00000 1916.00000
1358.00000 1906.00000
1351.00000 1782.00000
1294.00000 1804.00000
1404.00000 1798.00000
1252.00000 1788.00000
1444.00000 1791.00000
1159.00000 1722.00000
1542.00000 1714.00000
1350.00000 1730.00000
1343.00000 1627.00000
727.00000 2181.00000
1961.00000 2132.00000
855.00000 1642.00000
1795.00000 1593.00000
1320.00000 1335.00000
889.00000 2455.00000
1007.00000 2558.00000
1246.00000 2448.00000
1506.00000 2440.00000
1748.00000 2537.00000
1840.00000 2420.00000
IMAGE=fr_m_015_12.JPG
ID=5 
SCALE=0.012152
LM=39
1462.00000 2451.00000
1453.00000 2285.00000
1041.00000 2260.00000
1283.00000 2238.00000
1149.00000 2298.00000
1151.00000 2230.00000
1165.00000 2280.00000
1625.00000 2231.00000
1855.00000 2240.00000
1747.00000 2288.00000
1743.00000 2221.00000
1731.00000 2267.00000
1275.00000 1943.00000
1617.00000 1927.00000
1313.00000 2017.00000
1593.00000 2004.00000
1341.00000 1864.00000
1558.00000 1860.00000
1453.00000 1885.00000
1446.00000 1731.00000
1405.00000 1755.00000
1496.00000 1746.00000
1332.00000 1723.00000
1548.00000 1717.00000
1247.00000 1645.00000
1617.00000 1640.00000
1444.00000 1661.00000
1431.00000 1546.00000
813.00000 2125.00000
2065.00000 2106.00000
946.00000 1596.00000
1894.00000 1538.00000
1407.00000 1273.00000
928.00000 2426.00000
1068.00000 2524.00000
1317.00000 2422.00000
1620.00000 2424.00000
1849.00000 2491.00000
1951.00000 2370.00000
IMAGE=fr_m_016_12.JPG
ID=6 
SCALE=0.012722
LM=39
1282.00000 2630.00000
1276.00000 2506.00000
968.00000 2484.00000
1147.00000 2460.00000
1047.00000 2506.00000
1049.00000 2451.00000
1062.00000 2489.00000
1398.00000 2460.00000
1569.00000 2479.00000
1493.00000 2504.00000
1491.00000 2445.00000
1481.00000 2490.00000
1137.00000 2229.00000
1411.00000 2227.00000
1173.00000 2298.00000
1380.00000 2295.00000
1191.00000 2167.00000
1362.00000 2166.00000
1280.00000 2180.00000
1277.00000 2068.00000
1247.00000 2088.00000
1315.00000 2083.00000
1186.00000 2064.00000
1358.00000 2063.00000
1117.00000 1996.00000
1434.00000 1991.00000
1276.00000 2017.00000
1272.00000 1939.00000
757.00000 2376.00000
1778.00000 2347.00000
850.00000 1929.00000
1687.00000 1910.00000
1254.00000 1679.00000
867.00000 2602.00000
959.00000 2681.00000
1201.00000 2594.00000
1384.00000 2595.00000
1583.00000 2665.00000
1673.00000 2569.00000
IMAGE=fr_m_023_12.JPG
ID=7 
SCALE=0.016112
LM=39
1344.00000 2673.00000
1337.00000 2524.00000
1006.00000 2522.00000
1191.00000 2515.00000
1090.00000 2550.00000
1094.00000 2498.00000
1104.00000 2539.00000
1477.00000 2511.00000
1667.00000 2515.00000
1579.00000 2538.00000
1572.00000 2494.00000
1566.00000 2535.00000
1173.00000 2233.00000
1504.00000 2240.00000
1213.00000 2308.00000
1464.00000 2309.00000
1227.00000 2184.00000
1459.00000 2190.00000
1344.00000 2179.00000
1341.00000 2114.00000
1316.00000 2123.00000
1381.00000 2121.00000
1227.00000 2072.00000
1463.00000 2082.00000
1175.00000 1999.00000
1512.00000 2009.00000
1339.00000 2017.00000
1339.00000 1913.00000
757.00000 2397.00000
1886.00000 2404.00000
864.00000 1921.00000
1793.00000 1916.00000
1346.00000 1642.00000
869.00000 2649.00000
976.00000 2730.00000
1229.00000 2647.00000
1449.00000 2646.00000
1696.00000 2699.00000
1784.00000 2607.00000
IMAGE=fr_m_034_12.JPG
ID=8 
SCALE=0.013858
LM=39
1330.00000 2542.00000
1329.00000 2392.00000
1050.00000 2362.00000
1211.00000 2350.00000
1115.00000 2395.00000
1119.00000 2336.00000
1123.00000 2376.00000
1448.00000 2351.00000
1611.00000 2363.00000
1544.00000 2397.00000
1544.00000 2340.00000
1541.00000 2379.00000
1188.00000 2119.00000
1452.00000 2103.00000
1215.00000 2178.00000
1434.00000 2165.00000
1234.00000 2058.00000
1392.00000 2051.00000
1316.00000 2064.00000
1309.00000 1934.00000
1270.00000 1963.00000
1353.00000 1960.00000
1219.00000 1931.00000
1385.00000 1947.00000
1168.00000 1888.00000
1449.00000 1883.00000
1307.00000 1883.00000
1301.00000 1792.00000
887.00000 2254.00000
1760.00000 2236.00000
1008.00000 1845.00000
1636.00000 1828.00000
1295.00000 1609.00000
971.00000 2488.00000
1038.00000 2562.00000
1226.00000 2512.00000
1439.00000 2521.00000
1627.00000 2556.00000
1688.00000 2474.00000
IMAGE=fr_m_045_12.JPG
ID=9 
SCALE=0.014684
LM=39
839.00000 1658.00000
844.00000 1547.00000
527.00000 1548.00000
716.00000 1516.00000
601.00000 1573.00000
610.00000 1500.00000
618.00000 1546.00000
970.00000 1522.00000
1160.00000 1561.00000
1090.00000 1584.00000
1089.00000 1509.00000
1082.00000 1558.00000
702.00000 1272.00000
988.00000 1275.00000
727.00000 1330.00000
968.00000 1333.00000
763.00000 1212.00000
928.00000 1212.00000
855.00000 1195.00000
851.00000 1101.00000
813.00000 1118.00000
894.00000 1117.00000
761.00000 1108.00000
929.00000 1109.00000
684.00000 1087.00000
1020.00000 1097.00000
850.00000 1064.00000
848.00000 1001.00000
396.00000 1412.00000
1277.00000 1445.00000
485.00000 1134.00000
1184.00000 1136.00000
850.00000 881.00000
431.00000 1668.00000
532.00000 1737.00000
765.00000 1623.00000
951.00000 1650.00000
1149.00000 1747.00000
1247.00000 1672.00000
IMAGE=fr_m_054_12.JPG
ID=10 
SCALE=0.014346
LM=39
756.00000 2538.00000
755.00000 2385.00000
415.00000 2358.00000
603.00000 2343.00000
493.00000 2401.00000
499.00000 2324.00000
518.00000 2372.00000
892.00000 2356.00000
1094.00000 2381.00000
1004.00000 2421.00000
1003.00000 2348.00000
995.00000 2390.00000
610.00000 2097.00000
882.00000 2099.00000
649.00000 2158.00000
842.00000 2156.00000
662.00000 2019.00000
842.00000 2024.00000
749.00000 2033.00000
748.00000 1893.00000
709.00000 1919.00000
798.00000 1921.00000
662.00000 1894.00000
842.00000 1905.00000
597.00000 1823.00000
923.00000 1838.00000
751.00000 1843.00000
750.00000 1762.00000
235.00000 2229.00000
1307.00000 2244.00000
369.00000 1740.00000
1177.00000 1736.00000
760.00000 1528.00000
296.00000 2466.00000
374.00000 2575.00000
640.00000 2486.00000
881.00000 2516.00000
1137.00000 2599.00000
1215.00000 2484.00000
IMAGE=fr_m_059_12.JPG
ID=11 
SCALE=0.014201
LM=39
1187.00000 1779.00000
1172.00000 1579.00000
780.00000 1550.00000
982.00000 1536.00000
873.00000 1597.00000
873.00000 1515.00000
890.00000 1569.00000
1354.00000 1523.00000
1546.00000 1550.00000
1450.00000 1596.00000
1450.00000 1512.00000
1435.00000 1563.00000
991.00000 1201.00000
1347.00000 1204.00000
1041.00000 1284.00000
1299.00000 1292.00000
1050.00000 1131.00000
1283.00000 1125.00000
1168.00000 1136.00000
1178.00000 1001.00000
1131.00000 1024.00000
1224.00000 1024.00000
1040.00000 966.00000
1279.00000 980.00000
970.00000 903.00000
1333.00000 910.00000
1170.00000 917.00000
1164.00000 815.00000
449.00000 1398.00000
1772.00000 1394.00000
604.00000 799.00000
1584.00000 781.00000
1138.00000 499.00000
644.00000 1729.00000
779.00000 1816.00000
1029.00000 1746.00000
1322.00000 1748.00000
1569.00000 1815.00000
1668.00000 1716.00000
IMAGE=fr_m_071_12.JPG
ID=12 
SCALE=0.011644
LM=39
1055.00000 2713.00000
1038.00000 2534.00000
595.00000 2486.00000
860.00000 2440.00000
720.00000 2539.00000
712.00000 2436.00000
734.00000 2494.00000
1230.00000 2433.00000
1483.00000 2472.00000
1371.00000 2526.00000
1373.00000 2423.00000
1351.00000 2485.00000
851.00000 2098.00000
1240.00000 2100.00000
896.00000 2187.00000
1200.00000 2188.00000
924.00000 2016.00000
1175.00000 2015.00000
1053.00000 2004.00000
1048.00000 1848.00000
1000.00000 1886.00000
1103.00000 1883.00000
916.00000 1840.00000
1177.00000 1846.00000
838.00000 1773.00000
1255.00000 1774.00000
1047.00000 1792.00000
1044.00000 1699.00000
324.00000 2303.00000
1733.00000 2300.00000
476.00000 1667.00000
1571.00000 1641.00000
1046.00000 1347.00000
453.00000 2640.00000
631.00000 2775.00000
942.00000 2636.00000
1161.00000 2639.00000
1487.00000 2743.00000
1626.00000 2635.00000
IMAGE=fr_m_072_12.JPG
ID=13 
SCALE=0.011221
LM=39
1331.00000 2213.00000
1322.00000 2128.00000
1113.00000 2128.00000
1227.00000 2102.00000
1159.00000 2142.00000
1159.00000 2104.00000
1166.00000 2130.00000
1412.00000 2094.00000
1518.00000 2111.00000
1476.00000 2128.00000
1472.00000 2093.00000
1466.00000 2119.00000
1220.00000 1939.00000
1409.00000 1929.00000
1244.00000 1985.00000
1390.00000 1982.00000
1251.00000 1901.00000
1379.00000 1894.00000
1321.00000 1900.00000
1317.00000 1850.00000
1283.00000 1858.00000
1355.00000 1856.00000
1247.00000 1832.00000
1376.00000 1843.00000
1209.00000 1796.00000
1418.00000 1799.00000
1315.00000 1805.00000
1310.00000 1751.00000
978.00000 2055.00000
1630.00000 2020.00000
1043.00000 1765.00000
1557.00000 1753.00000
1295.00000 1587.00000
1052.00000 2191.00000
1122.00000 2243.00000
1271.00000 2194.00000
1380.00000 2192.00000
1520.00000 2227.00000
1578.00000 2169.00000
IMAGE=fr_m_076_12.JPG
ID=14 
SCALE=0.021584
LM=39
1480.00000 2122.00000
1473.00000 2018.00000
1189.00000 1988.00000
1360.00000 1975.00000
1260.00000 2019.00000
1267.00000 1959.00000
1273.00000 1999.00000
1607.00000 1980.00000
1782.00000 2001.00000
1702.00000 2025.00000
1702.00000 1967.00000
1689.00000 2008.00000
1353.00000 1763.00000
1631.00000 1764.00000
1383.00000 1815.00000
1603.00000 1813.00000
1396.00000 1709.00000
1586.00000 1711.00000
1493.00000 1714.00000
1488.00000 1628.00000
1453.00000 1635.00000
1529.00000 1638.00000
1397.00000 1596.00000
1587.00000 1606.00000
1342.00000 1544.00000
1645.00000 1544.00000
1487.00000 1571.00000
1488.00000 1499.00000
999.00000 1880.00000
1959.00000 1909.00000
1127.00000 1488.00000
1852.00000 1493.00000
1490.00000 1295.00000
1091.00000 2074.00000
1173.00000 2152.00000
1388.00000 2103.00000
1572.00000 2102.00000
1784.00000 2151.00000
1865.00000 2089.00000
IMAGE=fr_m_084_12.JPG
ID=15 
SCALE=0.016297
LM=39
859.00000 1643.00000
852.00000 1552.00000
671.00000 1539.00000
766.00000 1537.00000
714.00000 1559.00000
715.00000 1523.00000
718.00000 1543.00000
930.00000 1526.00000
1036.00000 1528.00000
988.00000 1548.00000
985.00000 1512.00000
983.00000 1533.00000
764.00000 1396.00000
926.00000 1383.00000
785.00000 1428.00000
906.00000 1422.00000
790.00000 1359.00000
900.00000 1353.00000
843.00000 1358.00000
840.00000 1309.00000
819.00000 1317.00000
868.00000 1314.00000
783.00000 1304.00000
895.00000 1298.00000
735.00000 1268.00000
946.00000 1261.00000
838.00000 1283.00000
834.00000 1257.00000
523.00000 1469.00000
1175.00000 1452.00000
565.00000 1213.00000
1118.00000 1200.00000
833.00000 1084.00000
590.00000 1602.00000
655.00000 1666.00000
772.00000 1643.00000
932.00000 1647.00000
1060.00000 1654.00000
1103.00000 1591.00000
IMAGE=fr_m_085_12.JPG
ID=16 
SCALE=0.025588
LM=39
793.00000 1398.00000
786.00000 1344.00000
643.00000 1349.00000
727.00000 1334.00000
677.00000 1359.00000
674.00000 1335.00000
680.00000 1349.00000
837.00000 1327.00000
920.00000 1337.00000
885.00000 1348.00000
885.00000 1326.00000
881.00000 1340.00000
711.00000 1218.00000
849.00000 1210.00000
730.00000 1247.00000
836.00000 1243.00000
731.00000 1192.00000
829.00000 1185.00000
785.00000 1182.00000
785.00000 1146.00000
771.00000 1153.00000
802.00000 1153.00000
724.00000 1142.00000
826.00000 1145.00000
683.00000 1129.00000
867.00000 1121.00000
776.00000 1118.00000
772.00000 1072.00000
526.00000 1323.00000
1020.00000 1268.00000
586.00000 1112.00000
959.00000 1102.00000
769.00000 984.00000
598.00000 1404.00000
645.00000 1436.00000
754.00000 1379.00000
828.00000 1379.00000
929.00000 1417.00000
976.00000 1385.00000
IMAGE=fr_m_086_12.JPG
ID=17 
SCALE=0.029411
LM=39
1137.00000 2434.00000
1127.00000 2304.00000
834.00000 2304.00000
990.00000 2268.00000
908.00000 2328.00000
901.00000 2265.00000
925.00000 2310.00000
1261.00000 2254.00000
1423.00000 2276.00000
1356.00000 2305.00000
1353.00000 2247.00000
1345.00000 2290.00000
985.00000 2038.00000
1244.00000 2019.00000
1012.00000 2099.00000
1229.00000 2086.00000
1028.00000 1971.00000
1190.00000 1966.00000
1114.00000 1965.00000
1110.00000 1895.00000
1080.00000 1909.00000
1141.00000 1911.00000
1021.00000 1888.00000
1187.00000 1889.00000
953.00000 1823.00000
1260.00000 1824.00000
1108.00000 1831.00000
1107.00000 1746.00000
650.00000 2180.00000
1614.00000 2144.00000
742.00000 1774.00000
1500.00000 1754.00000
1104.00000 1536.00000
722.00000 2413.00000
813.00000 2493.00000
1028.00000 2410.00000
1238.00000 2404.00000
1462.00000 2460.00000
1536.00000 2365.00000
IMAGE=fr_m_098_12.JPG
ID=18 
SCALE=0.015620
LM=39
1353.00000 2510.00000
1347.00000 2388.00000
1060.00000 2360.00000
1219.00000 2349.00000
1133.00000 2392.00000
1136.00000 2337.00000
1150.00000 2378.00000
1467.00000 2357.00000
1625.00000 2367.00000
1553.00000 2396.00000
1548.00000 2344.00000
1539.00000 2382.00000
1217.00000 2124.00000
1455.00000 2121.00000
1240.00000 2177.00000
1434.00000 2183.00000
1258.00000 2063.00000
1417.00000 2065.00000
1342.00000 2065.00000
1335.00000 1969.00000
1307.00000 1979.00000
1374.00000 1979.00000
1258.00000 1955.00000
1417.00000 1956.00000
1194.00000 1883.00000
1472.00000 1888.00000
1338.00000 1902.00000
1338.00000 1811.00000
857.00000 2277.00000
1814.00000 2270.00000
948.00000 1817.00000
1706.00000 1808.00000
1335.00000 1614.00000
963.00000 2477.00000
1064.00000 2554.00000
1240.00000 2474.00000
1464.00000 2498.00000
1647.00000 2551.00000
1710.00000 2463.00000
IMAGE=fr_m_105_12.JPG
ID=19 
SCALE=0.015650
LM=39
1342.00000 2592.00000
1344.00000 2453.00000
1052.00000 2432.00000
1224.00000 2421.00000
1131.00000 2455.00000
1133.00000 2407.00000
1144.00000 2446.00000
1461.00000 2431.00000
1619.00000 2448.00000
1550.00000 2470.00000
1545.00000 2422.00000
1540.00000 2460.00000
1224.00000 2207.00000
1479.00000 2208.00000
1259.00000 2268.00000
1446.00000 2270.00000
1267.00000 2147.00000
1431.00000 2150.00000
1350.00000 2163.00000
1356.00000 2080.00000
1333.00000 2093.00000
1382.00000 2091.00000
1267.00000 2055.00000
1433.00000 2061.00000
1225.00000 2003.00000
1492.00000 2008.00000
1357.00000 2031.00000
1360.00000 1973.00000
848.00000 2305.00000
1824.00000 2327.00000
980.00000 1927.00000
1725.00000 1915.00000
1361.00000 1750.00000
937.00000 2517.00000
1063.00000 2619.00000
1269.00000 2550.00000
1419.00000 2561.00000
1630.00000 2629.00000
1725.00000 2524.00000
IMAGE=fr_m_110_12.JPG
ID=20 
SCALE=0.016230
LM=39
1419.00000 2332.00000
1421.00000 2202.00000
1107.00000 2155.00000
1304.00000 2145.00000
1193.00000 2200.00000
1194.00000 2124.00000
1205.00000 2180.00000
1550.00000 2153.00000
1749.00000 2175.00000
1663.00000 2216.00000
1663.00000 2141.00000
1652.00000 2194.00000
1308.00000 1915.00000
1550.00000 1915.00000
1334.00000 1976.00000
1522.00000 1978.00000
1344.00000 1854.00000
1517.00000 1856.00000
1429.00000 1850.00000
1429.00000 1748.00000
1390.00000 1772.00000
1476.00000 1770.00000
1341.00000 1747.00000
1512.00000 1749.00000
1279.00000 1686.00000
1585.00000 1691.00000
1431.00000 1696.00000
1429.00000 1605.00000
947.00000 2041.00000
1901.00000 2045.00000
1066.00000 1616.00000
1771.00000 1610.00000
1431.00000 1390.00000
1029.00000 2262.00000
1130.00000 2365.00000
1342.00000 2296.00000
1506.00000 2312.00000
1731.00000 2374.00000
1820.00000 2263.00000
IMAGE=fr_m_111_12.JPG
ID=21 
SCALE=0.015025
LM=39
1292.00000 2485.00000
1287.00000 2336.00000
980.00000 2298.00000
1167.00000 2298.00000
1059.00000 2330.00000
1063.00000 2281.00000
1066.00000 2315.00000
1408.00000 2300.00000
1591.00000 2307.00000
1510.00000 2336.00000
1506.00000 2289.00000
1501.00000 2321.00000
1162.00000 2072.00000
1416.00000 2070.00000
1194.00000 2135.00000
1384.00000 2132.00000
1201.00000 2010.00000
1372.00000 2015.00000
1289.00000 2015.00000
1285.00000 1953.00000
1251.00000 1967.00000
1329.00000 1968.00000
1199.00000 1942.00000
1374.00000 1944.00000
1136.00000 1849.00000
1441.00000 1858.00000
1288.00000 1868.00000
1284.00000 1768.00000
805.00000 2180.00000
1739.00000 2183.00000
936.00000 1752.00000
1628.00000 1760.00000
1290.00000 1560.00000
908.00000 2429.00000
982.00000 2503.00000
1168.00000 2456.00000
1388.00000 2461.00000
1587.00000 2521.00000
1654.00000 2435.00000
IMAGE=fr_m_112_12.JPG
ID=22 
SCALE=0.015285
LM=39
1106.00000 2749.00000
1097.00000 2622.00000
799.00000 2580.00000
970.00000 2566.00000
867.00000 2612.00000
873.00000 2547.00000
893.00000 2588.00000
1224.00000 2559.00000
1391.00000 2567.00000
1314.00000 2605.00000
1314.00000 2540.00000
1303.00000 2578.00000
963.00000 2355.00000
1236.00000 2359.00000
993.00000 2422.00000
1196.00000 2427.00000
998.00000 2300.00000
1192.00000 2304.00000
1104.00000 2313.00000
1100.00000 2190.00000
1066.00000 2209.00000
1128.00000 2206.00000
996.00000 2159.00000
1190.00000 2174.00000
969.00000 2119.00000
1239.00000 2121.00000
1101.00000 2129.00000
1101.00000 2055.00000
629.00000 2456.00000
1556.00000 2447.00000
737.00000 2052.00000
1445.00000 2051.00000
1097.00000 1853.00000
702.00000 2687.00000
811.00000 2786.00000
1030.00000 2706.00000
1174.00000 2712.00000
1399.00000 2779.00000
1484.00000 2679.00000
IMAGE=fr_m_166_12.JPG
ID=23 
SCALE=0.016070
LM=39
1064.00000 2117.00000
1053.00000 2017.00000
762.00000 1993.00000
929.00000 1974.00000
833.00000 2030.00000
833.00000 1964.00000
837.00000 2006.00000
1158.00000 1972.00000
1313.00000 1990.00000
1248.00000 2028.00000
1250.00000 1962.00000
1235.00000 2000.00000
920.00000 1757.00000
1159.00000 1753.00000
950.00000 1815.00000
1130.00000 1817.00000
959.00000 1709.00000
1117.00000 1706.00000
1046.00000 1718.00000
1040.00000 1624.00000
999.00000 1641.00000
1083.00000 1637.00000
947.00000 1616.00000
1115.00000 1624.00000
896.00000 1558.00000
1171.00000 1565.00000
1039.00000 1574.00000
1040.00000 1494.00000
593.00000 1882.00000
1439.00000 1874.00000
684.00000 1493.00000
1336.00000 1494.00000
1041.00000 1311.00000
695.00000 2091.00000
776.00000 2163.00000
971.00000 2100.00000
1146.00000 2109.00000
1319.00000 2155.00000
1372.00000 2079.00000
IMAGE=fr_m_169_12.JPG
ID=24 
SCALE=0.015556
LM=39
1093.00000 2550.00000
1081.00000 2456.00000
799.00000 2451.00000
962.00000 2425.00000
865.00000 2466.00000
868.00000 2421.00000
876.00000 2455.00000
1197.00000 2421.00000
1353.00000 2439.00000
1287.00000 2458.00000
1280.00000 2410.00000
1276.00000 2446.00000
960.00000 2214.00000
1200.00000 2212.00000
982.00000 2258.00000
1175.00000 2265.00000
995.00000 2161.00000
1164.00000 2162.00000
1086.00000 2174.00000
1084.00000 2090.00000
1050.00000 2104.00000
1124.00000 2103.00000
995.00000 2070.00000
1165.00000 2071.00000
931.00000 2015.00000
1213.00000 2021.00000
1079.00000 2038.00000
1073.00000 1965.00000
628.00000 2332.00000
1491.00000 2324.00000
718.00000 1958.00000
1385.00000 1963.00000
1086.00000 1759.00000
731.00000 2533.00000
827.00000 2614.00000
1021.00000 2526.00000
1198.00000 2543.00000
1357.00000 2604.00000
1427.00000 2507.00000
IMAGE=fr_m_170_12.JPG
ID=25 
SCALE=0.016720
LM=39
1347.00000 2919.00000
1347.00000 2806.00000
1062.00000 2779.00000
1233.00000 2763.00000
1133.00000 2813.00000
1134.00000 2752.00000
1142.00000 2791.00000
1477.00000 2763.00000
1637.00000 2786.00000
1572.00000 2817.00000
1570.00000 2757.00000
1559.00000 2796.00000
1229.00000 2546.00000
1490.00000 2551.00000
1256.00000 2609.00000
1463.00000 2613.00000
1271.00000 2496.00000
1447.00000 2498.00000
1368.00000 2489.00000
1357.00000 2368.00000
1337.00000 2380.00000
1395.00000 2377.00000
1264.00000 2357.00000
1444.00000 2351.00000
1211.00000 2328.00000
1500.00000 2327.00000
1354.00000 2323.00000
1357.00000 2278.00000
873.00000 2661.00000
1782.00000 2678.00000
985.00000 2265.00000
1677.00000 2261.00000
1361.00000 2062.00000
972.00000 2886.00000
1046.00000 2962.00000
1248.00000 2899.00000
1430.00000 2894.00000
1634.00000 2965.00000
1738.00000 2883.00000
IMAGE=fr_m_172_12.JPG
ID=26 
SCALE=0.016730
LM=39
1072.00000 2455.00000
1059.00000 2336.00000
775.00000 2321.00000
937.00000 2303.00000
846.00000 2357.00000
842.00000 2298.00000
863.00000 2337.00000
1170.00000 2292.00000
1334.00000 2292.00000
1263.00000 2335.00000
1257.00000 2277.00000
1251.00000 2318.00000
928.00000 2093.00000
1160.00000 2071.00000
961.00000 2146.00000
1130.00000 2138.00000
959.00000 2028.00000
1118.00000 2018.00000
1044.00000 2044.00000
1036.00000 1946.00000
1003.00000 1964.00000
1069.00000 1958.00000
952.00000 1931.00000
1113.00000 1932.00000
894.00000 1868.00000
1177.00000 1856.00000
1032.00000 1887.00000
1032.00000 1828.00000
583.00000 2197.00000
1507.00000 2155.00000
642.00000 1817.00000
1406.00000 1763.00000
1023.00000 1588.00000
672.00000 2418.00000
757.00000 2508.00000
977.00000 2441.00000
1170.00000 2449.00000
1341.00000 2482.00000
1416.00000 2389.00000
IMAGE=fr_m_173_12.JPG
ID=27 
SCALE=0.017070
LM=39
1461.00000 2892.00000
1456.00000 2794.00000
1229.00000 2783.00000
1364.00000 2759.00000
1283.00000 2810.00000
1287.00000 2752.00000
1291.00000 2792.00000
1548.00000 2760.00000
1679.00000 2789.00000
1621.00000 2809.00000
1617.00000 2755.00000
1610.00000 2791.00000
1354.00000 2564.00000
1570.00000 2563.00000
1384.00000 2619.00000
1540.00000 2621.00000
1389.00000 2521.00000
1527.00000 2521.00000
1464.00000 2530.00000
1465.00000 2443.00000
1439.00000 2456.00000
1490.00000 2456.00000
1385.00000 2433.00000
1523.00000 2437.00000
1341.00000 2402.00000
1566.00000 2403.00000
1461.00000 2406.00000
1458.00000 2351.00000
1070.00000 2697.00000
1792.00000 2694.00000
1157.00000 2347.00000
1704.00000 2335.00000
1448.00000 2188.00000
1160.00000 2850.00000
1227.00000 2918.00000
1391.00000 2863.00000
1546.00000 2873.00000
1696.00000 2929.00000
1749.00000 2852.00000
IMAGE=fr_m_197_12.JPG
ID=28 
SCALE=0.019704
LM=39
1255.00000 2721.00000
1248.00000 2597.00000
1014.00000 2587.00000
1159.00000 2576.00000
1078.00000 2610.00000
1083.00000 2564.00000
1089.00000 2593.00000
1355.00000 2581.00000
1499.00000 2590.00000
1437.00000 2618.00000
1436.00000 2569.00000
1427.00000 2600.00000
1152.00000 2394.00000
1364.00000 2393.00000
1173.00000 2436.00000
1343.00000 2436.00000
1184.00000 2346.00000
1324.00000 2344.00000
1257.00000 2355.00000
1258.00000 2291.00000
1230.00000 2299.00000
1289.00000 2295.00000
1182.00000 2275.00000
1322.00000 2283.00000
1146.00000 2222.00000
1377.00000 2227.00000
1257.00000 2240.00000
1257.00000 2177.00000
881.00000 2481.00000
1634.00000 2488.00000
984.00000 2179.00000
1539.00000 2174.00000
1263.00000 2024.00000
960.00000 2683.00000
1020.00000 2750.00000
1177.00000 2698.00000
1348.00000 2714.00000
1500.00000 2764.00000
1565.00000 2688.00000
IMAGE=fr_m_198_12.JPG
ID=29 
SCALE=0.019513
LM=39
1283.00000 2743.00000
1286.00000 2635.00000
1073.00000 2612.00000
1202.00000 2599.00000
1129.00000 2636.00000
1134.00000 2593.00000
1135.00000 2624.00000
1374.00000 2594.00000
1502.00000 2608.00000
1443.00000 2634.00000
1441.00000 2589.00000
1438.00000 2620.00000
1195.00000 2441.00000
1386.00000 2434.00000
1212.00000 2481.00000
1362.00000 2484.00000
1229.00000 2399.00000
1353.00000 2397.00000
1291.00000 2402.00000
1290.00000 2328.00000
1268.00000 2340.00000
1322.00000 2338.00000
1229.00000 2326.00000
1350.00000 2325.00000
1185.00000 2274.00000
1389.00000 2270.00000
1290.00000 2285.00000
1289.00000 2226.00000
917.00000 2526.00000
1666.00000 2520.00000
1009.00000 2210.00000
1573.00000 2208.00000
1294.00000 2033.00000
993.00000 2675.00000
1064.00000 2739.00000
1237.00000 2697.00000
1353.00000 2706.00000
1521.00000 2743.00000
1578.00000 2679.00000
IMAGE=fr_m_202_12.JPG
ID=30 
SCALE=0.019429
LM=39
1434.00000 2739.00000
1444.00000 2630.00000
1220.00000 2616.00000
1345.00000 2598.00000
1277.00000 2638.00000
1282.00000 2592.00000
1287.00000 2625.00000
1541.00000 2602.00000
1658.00000 2625.00000
1606.00000 2648.00000
1605.00000 2598.00000
1595.00000 2630.00000
1345.00000 2413.00000
1553.00000 2411.00000
1366.00000 2465.00000
1529.00000 2467.00000
1390.00000 2363.00000
1511.00000 2359.00000
1454.00000 2361.00000
1452.00000 2299.00000
1431.00000 2309.00000
1473.00000 2309.00000
1388.00000 2294.00000
1509.00000 2294.00000
1339.00000 2259.00000
1550.00000 2258.00000
1449.00000 2259.00000
1446.00000 2202.00000
1080.00000 2541.00000
1769.00000 2530.00000
1173.00000 2230.00000
1696.00000 2228.00000
1444.00000 2056.00000
1134.00000 2711.00000
1204.00000 2779.00000
1371.00000 2708.00000
1515.00000 2717.00000
1657.00000 2781.00000
1731.00000 2707.00000
IMAGE=fr_m_204_12.JPG
ID=31 
SCALE=0.018865
LM=39
1129.00000 2841.00000
1137.00000 2710.00000
910.00000 2701.00000
1048.00000 2678.00000
965.00000 2717.00000
970.00000 2674.00000
974.00000 2705.00000
1237.00000 2675.00000
1373.00000 2702.00000
1317.00000 2718.00000
1315.00000 2677.00000
1310.00000 2705.00000
1037.00000 2482.00000
1248.00000 2475.00000
1065.00000 2530.00000
1216.00000 2528.00000
1078.00000 2434.00000
1203.00000 2429.00000
1142.00000 2434.00000
1142.00000 2365.00000
1103.00000 2376.00000
1176.00000 2373.00000
1079.00000 2366.00000
1202.00000 2365.00000
1027.00000 2304.00000
1267.00000 2305.00000
1143.00000 2312.00000
1146.00000 2250.00000
768.00000 2601.00000
1537.00000 2602.00000
873.00000 2264.00000
1439.00000 2265.00000
1154.00000 2101.00000
837.00000 2789.00000
909.00000 2855.00000
1074.00000 2807.00000
1237.00000 2822.00000
1381.00000 2854.00000
1446.00000 2793.00000
IMAGE=fr_m_205_12.JPG
ID=32 
SCALE=0.018950
LM=39
1251.00000 2668.00000
1251.00000 2567.00000
1028.00000 2529.00000
1150.00000 2519.00000
1081.00000 2549.00000
1082.00000 2510.00000
1085.00000 2536.00000
1363.00000 2522.00000
1484.00000 2537.00000
1431.00000 2556.00000
1430.00000 2517.00000
1425.00000 2543.00000
1157.00000 2339.00000
1366.00000 2341.00000
1183.00000 2383.00000
1338.00000 2389.00000
1198.00000 2292.00000
1331.00000 2299.00000
1265.00000 2302.00000
1261.00000 2221.00000
1228.00000 2232.00000
1293.00000 2232.00000
1196.00000 2219.00000
1329.00000 2221.00000
1137.00000 2165.00000
1397.00000 2176.00000
1261.00000 2184.00000
1259.00000 2124.00000
895.00000 2450.00000
1630.00000 2455.00000
966.00000 2101.00000
1569.00000 2108.00000
1270.00000 1968.00000
942.00000 2618.00000
1033.00000 2699.00000
1179.00000 2639.00000
1335.00000 2652.00000
1483.00000 2709.00000
1555.00000 2625.00000
IMAGE=fr_m_207_12.JPG
ID=33 
SCALE=0.019168
LM=39
1330.00000 2923.00000
1332.00000 2822.00000
1114.00000 2795.00000
1247.00000 2789.00000
1165.00000 2821.00000
1173.00000 2781.00000
1179.00000 2807.00000
1420.00000 2787.00000
1556.00000 2796.00000
1501.00000 2820.00000
1497.00000 2779.00000
1491.00000 2809.00000
1236.00000 2605.00000
1434.00000 2604.00000
1261.00000 2651.00000
1410.00000 2652.00000
1267.00000 2564.00000
1400.00000 2563.00000
1339.00000 2565.00000
1338.00000 2481.00000
1324.00000 2486.00000
1358.00000 2488.00000
1271.00000 2465.00000
1397.00000 2470.00000
1223.00000 2430.00000
1450.00000 2439.00000
1338.00000 2441.00000
1339.00000 2406.00000
968.00000 2705.00000
1705.00000 2704.00000
1050.00000 2388.00000
1635.00000 2382.00000
1344.00000 2201.00000
1055.00000 2872.00000
1121.00000 2936.00000
1274.00000 2893.00000
1403.00000 2909.00000
1558.00000 2953.00000
1606.00000 2891.00000
IMAGE=fr_m_211_12.JPG
ID=34 
SCALE=0.020390
LM=39
1382.00000 2587.00000
1368.00000 2451.00000
1048.00000 2409.00000
1226.00000 2386.00000
1129.00000 2442.00000
1131.00000 2368.00000
1138.00000 2420.00000
1502.00000 2374.00000
1696.00000 2387.00000
1620.00000 2431.00000
1618.00000 2360.00000
1610.00000 2412.00000
1236.00000 2138.00000
1504.00000 2130.00000
1266.00000 2194.00000
1478.00000 2197.00000
1283.00000 2065.00000
1455.00000 2062.00000
1376.00000 2079.00000
1371.00000 1968.00000
1343.00000 1978.00000
1404.00000 1978.00000
1280.00000 1941.00000
1453.00000 1944.00000
1226.00000 1899.00000
1509.00000 1894.00000
1372.00000 1906.00000
1368.00000 1809.00000
809.00000 2272.00000
1938.00000 2274.00000
943.00000 1815.00000
1770.00000 1787.00000
1362.00000 1600.00000
957.00000 2540.00000
1079.00000 2637.00000
1281.00000 2532.00000
1477.00000 2537.00000
1665.00000 2597.00000
1786.00000 2507.00000
IMAGE=fr_m_214_12.JPG
ID=35 
SCALE=0.013917
LM=39
1373.00000 2303.00000
1366.00000 2210.00000
1050.00000 2166.00000
1223.00000 2152.00000
1124.00000 2196.00000
1125.00000 2141.00000
1132.00000 2175.00000
1498.00000 2153.00000
1673.00000 2168.00000
1593.00000 2199.00000
1594.00000 2141.00000
1589.00000 2175.00000
1223.00000 1902.00000
1500.00000 1900.00000
1250.00000 1966.00000
1472.00000 1969.00000
1274.00000 1841.00000
1451.00000 1841.00000
1365.00000 1857.00000
1353.00000 1742.00000
1314.00000 1761.00000
1404.00000 1761.00000
1269.00000 1737.00000
1447.00000 1736.00000
1192.00000 1670.00000
1509.00000 1671.00000
1351.00000 1688.00000
1349.00000 1605.00000
856.00000 2051.00000
1849.00000 2055.00000
986.00000 1598.00000
1737.00000 1605.00000
1354.00000 1393.00000
959.00000 2253.00000
1050.00000 2352.00000
1282.00000 2265.00000
1442.00000 2270.00000
1669.00000 2357.00000
1759.00000 2246.00000
IMAGE=fr_m_222_12.JPG
ID=36 
SCALE=0.014811
LM=39
1405.00000 2658.00000
1397.00000 2552.00000
1068.00000 2487.00000
1261.00000 2473.00000
1146.00000 2520.00000
1151.00000 2458.00000
1155.00000 2494.00000
1523.00000 2483.00000
1704.00000 2497.00000
1625.00000 2532.00000
1621.00000 2469.00000
1613.00000 2507.00000
1232.00000 2205.00000
1547.00000 2204.00000
1263.00000 2277.00000
1510.00000 2280.00000
1291.00000 2141.00000
1491.00000 2143.00000
1400.00000 2155.00000
1404.00000 2025.00000
1343.00000 2053.00000
1464.00000 2049.00000
1289.00000 2021.00000
1490.00000 2034.00000
1217.00000 1969.00000
1561.00000 1977.00000
1401.00000 1968.00000
1398.00000 1893.00000
835.00000 2360.00000
1859.00000 2385.00000
967.00000 1876.00000
1729.00000 1884.00000
1392.00000 1620.00000
957.00000 2590.00000
1059.00000 2694.00000
1309.00000 2610.00000
1491.00000 2611.00000
1710.00000 2700.00000
1810.00000 2603.00000
IMAGE=fr_m_229_12.JPG
ID=37 
SCALE=0.013142
LM=39
1569.00000 2407.00000
1562.00000 2275.00000
1218.00000 2230.00000
1408.00000 2206.00000
1302.00000 2266.00000
1303.00000 2201.00000
1311.00000 2244.00000
1702.00000 2206.00000
1881.00000 2221.00000
1797.00000 2264.00000
1799.00000 2197.00000
1786.00000 2240.00000
1392.00000 1908.00000
1703.00000 1907.00000
1425.00000 1983.00000
1667.00000 1984.00000
1450.00000 1843.00000
1646.00000 1842.00000
1552.00000 1865.00000
1546.00000 1774.00000
1510.00000 1784.00000
1588.00000 1783.00000
1450.00000 1754.00000
1644.00000 1750.00000
1395.00000 1657.00000
1703.00000 1663.00000
1547.00000 1666.00000
1548.00000 1553.00000
974.00000 2108.00000
2072.00000 2096.00000
1121.00000 1581.00000
1935.00000 1574.00000
1547.00000 1320.00000
1106.00000 2322.00000
1232.00000 2466.00000
1480.00000 2367.00000
1653.00000 2376.00000
1880.00000 2449.00000
1980.00000 2307.00000
IMAGE=fr_m_239_12.JPG
ID=38 
SCALE=0.012933
LM=39
1061.00000 2368.00000
1057.00000 2211.00000
688.00000 2170.00000
895.00000 2147.00000
779.00000 2206.00000
781.00000 2141.00000
800.00000 2184.00000
1212.00000 2147.00000
1407.00000 2170.00000
1328.00000 2207.00000
1324.00000 2138.00000
1304.00000 2182.00000
903.00000 1868.00000
1212.00000 1866.00000
940.00000 1941.00000
1173.00000 1948.00000
959.00000 1804.00000
1162.00000 1797.00000
1061.00000 1812.00000
1061.00000 1704.00000
1010.00000 1721.00000
1114.00000 1715.00000
960.00000 1699.00000
1163.00000 1699.00000
849.00000 1618.00000
1270.00000 1626.00000
1059.00000 1644.00000
1069.00000 1546.00000
469.00000 2035.00000
1638.00000 2019.00000
580.00000 1502.00000
1500.00000 1481.00000
1064.00000 1265.00000
570.00000 2309.00000
666.00000 2414.00000
984.00000 2302.00000
1163.00000 2315.00000
1427.00000 2410.00000
1524.00000 2288.00000
IMAGE=fr_m_241_12.JPG
ID=39 
SCALE=0.012669
LM=39
1139.00000 2882.00000
1107.00000 2678.00000
670.00000 2650.00000
928.00000 2623.00000
781.00000 2688.00000
782.00000 2611.00000
800.00000 2656.00000
1296.00000 2614.00000
1543.00000 2640.00000
1442.00000 2687.00000
1440.00000 2605.00000
1424.00000 2656.00000
912.00000 2259.00000
1307.00000 2264.00000
951.00000 2349.00000
1262.00000 2352.00000
979.00000 2178.00000
1242.00000 2176.00000
1115.00000 2183.00000
1118.00000 2053.00000
1052.00000 2066.00000
1173.00000 2073.00000
979.00000 2038.00000
1241.00000 2043.00000
882.00000 1953.00000
1338.00000 1956.00000
1119.00000 1976.00000
1122.00000 1882.00000
403.00000 2439.00000
1767.00000 2453.00000
554.00000 1825.00000
1617.00000 1830.00000
1130.00000 1545.00000
550.00000 2859.00000
686.00000 2949.00000
992.00000 2848.00000
1294.00000 2860.00000
1529.00000 2947.00000
1662.00000 2821.00000
IMAGE=fr_m_252_12.JPG
ID=40 
SCALE=0.010988
LM=39
906.00000 2612.00000
896.00000 2473.00000
553.00000 2448.00000
738.00000 2430.00000
639.00000 2471.00000
642.00000 2427.00000
657.00000 2465.00000
1054.00000 2432.00000
1232.00000 2450.00000
1149.00000 2477.00000
1143.00000 2428.00000
1131.00000 2464.00000
737.00000 2170.00000
1055.00000 2167.00000
768.00000 2237.00000
1019.00000 2244.00000
797.00000 2102.00000
1004.00000 2102.00000
902.00000 2115.00000
905.00000 2027.00000
862.00000 2036.00000
945.00000 2039.00000
802.00000 2014.00000
1000.00000 2014.00000
721.00000 1937.00000
1074.00000 1945.00000
905.00000 1960.00000
909.00000 1883.00000
343.00000 2322.00000
1429.00000 2337.00000
474.00000 1831.00000
1285.00000 1800.00000
896.00000 1625.00000
469.00000 2566.00000
551.00000 2651.00000
796.00000 2560.00000
990.00000 2572.00000
1217.00000 2647.00000
1313.00000 2562.00000
IMAGE=fr_m_253_12.JPG
ID=41 
SCALE=0.014257
LM=39
1519.00000 2590.00000
1505.00000 2463.00000
1194.00000 2446.00000
1372.00000 2415.00000
1268.00000 2477.00000
1270.00000 2410.00000
1278.00000 2452.00000
1640.00000 2425.00000
1825.00000 2448.00000
1748.00000 2478.00000
1746.00000 2411.00000
1731.00000 2454.00000
1359.00000 2184.00000
1662.00000 2183.00000
1384.00000 2249.00000
1641.00000 2251.00000
1410.00000 2129.00000
1610.00000 2127.00000
1512.00000 2131.00000
1516.00000 2035.00000
1477.00000 2050.00000
1559.00000 2046.00000
1409.00000 2006.00000
1611.00000 2013.00000
1346.00000 1969.00000
1674.00000 1968.00000
1515.00000 1983.00000
1512.00000 1900.00000
1015.00000 2323.00000
1966.00000 2318.00000
1142.00000 1895.00000
1838.00000 1878.00000
1513.00000 1683.00000
1075.00000 2516.00000
1177.00000 2640.00000
1431.00000 2530.00000
1591.00000 2543.00000
1838.00000 2641.00000
1911.00000 2524.00000
IMAGE=fr_m_263_12.JPG
ID=42 
SCALE=0.015604
LM=39
1320.00000 2472.00000
1314.00000 2341.00000
993.00000 2329.00000
1175.00000 2299.00000
1074.00000 2347.00000
1074.00000 2298.00000
1089.00000 2334.00000
1437.00000 2288.00000
1629.00000 2299.00000
1559.00000 2330.00000
1553.00000 2275.00000
1546.00000 2313.00000
1141.00000 2079.00000
1448.00000 2062.00000
1171.00000 2131.00000
1423.00000 2119.00000
1184.00000 2028.00000
1395.00000 2017.00000
1299.00000 2014.00000
1293.00000 1922.00000
1253.00000 1939.00000
1338.00000 1938.00000
1180.00000 1913.00000
1392.00000 1914.00000
1118.00000 1871.00000
1473.00000 1862.00000
1295.00000 1869.00000
1295.00000 1790.00000
782.00000 2212.00000
1817.00000 2162.00000
885.00000 1808.00000
1692.00000 1755.00000
1293.00000 1558.00000
888.00000 2416.00000
1008.00000 2509.00000
1226.00000 2426.00000
1407.00000 2428.00000
1616.00000 2487.00000
1737.00000 2393.00000
IMAGE=fr_m_265_12.JPG
ID=43 
SCALE=0.014674
LM=39
1338.00000 2307.00000
1330.00000 2190.00000
1033.00000 2176.00000
1184.00000 2146.00000
1100.00000 2198.00000
1103.00000 2144.00000
1115.00000 2183.00000
1468.00000 2141.00000
1629.00000 2164.00000
1561.00000 2187.00000
1557.00000 2134.00000
1548.00000 2176.00000
1174.00000 1891.00000
1472.00000 1891.00000
1198.00000 1954.00000
1435.00000 1958.00000
1222.00000 1838.00000
1412.00000 1836.00000
1329.00000 1830.00000
1323.00000 1715.00000
1278.00000 1729.00000
1372.00000 1730.00000
1217.00000 1710.00000
1414.00000 1712.00000
1150.00000 1678.00000
1480.00000 1673.00000
1320.00000 1666.00000
1316.00000 1593.00000
823.00000 2051.00000
1813.00000 2055.00000
944.00000 1601.00000
1676.00000 1587.00000
1309.00000 1379.00000
930.00000 2264.00000
1042.00000 2376.00000
1219.00000 2286.00000
1428.00000 2286.00000
1628.00000 2363.00000
1721.00000 2247.00000
IMAGE=fr_m_268_12.JPG
ID=44 
SCALE=0.015908
LM=39
1392.00000 2777.00000
1395.00000 2631.00000
1000.00000 2589.00000
1210.00000 2565.00000
1087.00000 2616.00000
1092.00000 2555.00000
1112.00000 2601.00000
1568.00000 2573.00000
1772.00000 2596.00000
1694.00000 2627.00000
1689.00000 2566.00000
1680.00000 2613.00000
1237.00000 2246.00000
1533.00000 2234.00000
1289.00000 2311.00000
1492.00000 2313.00000
1290.00000 2184.00000
1507.00000 2190.00000
1396.00000 2192.00000
1386.00000 2047.00000
1346.00000 2068.00000
1426.00000 2068.00000
1283.00000 2040.00000
1508.00000 2036.00000
1177.00000 1984.00000
1587.00000 1989.00000
1387.00000 1988.00000
1386.00000 1912.00000
782.00000 2431.00000
2006.00000 2407.00000
936.00000 1889.00000
1862.00000 1870.00000
1391.00000 1634.00000
886.00000 2706.00000
1013.00000 2829.00000
1251.00000 2756.00000
1544.00000 2768.00000
1782.00000 2833.00000
1894.00000 2717.00000
IMAGE=fr_m_278_12.JPG
ID=45 
SCALE=0.012067
LM=39
1046.00000 2494.00000
1047.00000 2350.00000
719.00000 2334.00000
909.00000 2296.00000
796.00000 2372.00000
807.00000 2295.00000
823.00000 2343.00000
1191.00000 2293.00000
1386.00000 2321.00000
1304.00000 2362.00000
1295.00000 2287.00000
1290.00000 2332.00000
867.00000 2013.00000
1215.00000 1997.00000
909.00000 2076.00000
1174.00000 2074.00000
918.00000 1940.00000
1163.00000 1936.00000
1038.00000 1943.00000
1037.00000 1807.00000
993.00000 1825.00000
1085.00000 1825.00000
909.00000 1798.00000
1161.00000 1803.00000
842.00000 1778.00000
1250.00000 1781.00000
1034.00000 1763.00000
1039.00000 1689.00000
511.00000 2189.00000
1600.00000 2195.00000
652.00000 1715.00000
1455.00000 1704.00000
1047.00000 1487.00000
594.00000 2447.00000
716.00000 2536.00000
934.00000 2449.00000
1163.00000 2457.00000
1395.00000 2530.00000
1522.00000 2417.00000
IMAGE=fr_m_279_12.JPG
ID=46 
SCALE=0.012679
LM=39
1294.00000 2021.00000
1279.00000 1886.00000
912.00000 1884.00000
1122.00000 1830.00000
1017.00000 1924.00000
1013.00000 1826.00000
1044.00000 1884.00000
1405.00000 1823.00000
1609.00000 1866.00000
1509.00000 1914.00000
1511.00000 1813.00000
1489.00000 1873.00000
1108.00000 1550.00000
1420.00000 1546.00000
1130.00000 1612.00000
1389.00000 1619.00000
1158.00000 1489.00000
1364.00000 1484.00000
1276.00000 1488.00000
1278.00000 1390.00000
1217.00000 1409.00000
1321.00000 1408.00000
1156.00000 1367.00000
1367.00000 1382.00000
1098.00000 1295.00000
1431.00000 1296.00000
1267.00000 1318.00000
1269.00000 1227.00000
666.00000 1736.00000
1838.00000 1713.00000
794.00000 1272.00000
1702.00000 1259.00000
1262.00000 972.00000
795.00000 1977.00000
918.00000 2060.00000
1116.00000 1985.00000
1400.00000 1986.00000
1634.00000 2043.00000
1713.00000 1959.00000
IMAGE=fr_m_281_12.JPG
ID=47 
SCALE=0.014022
LM=39
1245.00000 2132.00000
1246.00000 1978.00000
897.00000 1938.00000
1094.00000 1932.00000
1004.00000 1990.00000
1007.00000 1919.00000
1023.00000 1960.00000
1421.00000 1948.00000
1593.00000 1964.00000
1510.00000 1998.00000
1511.00000 1940.00000
1495.00000 1977.00000
1116.00000 1657.00000
1409.00000 1675.00000
1146.00000 1726.00000
1364.00000 1746.00000
1173.00000 1594.00000
1359.00000 1605.00000
1275.00000 1614.00000
1280.00000 1480.00000
1236.00000 1495.00000
1324.00000 1498.00000
1178.00000 1469.00000
1369.00000 1482.00000
1101.00000 1414.00000
1461.00000 1434.00000
1281.00000 1428.00000
1285.00000 1368.00000
692.00000 1795.00000
1839.00000 1838.00000
804.00000 1319.00000
1738.00000 1337.00000
1296.00000 1075.00000
797.00000 2085.00000
889.00000 2170.00000
1115.00000 2100.00000
1378.00000 2116.00000
1604.00000 2181.00000
1698.00000 2076.00000
IMAGE=fr_m_282_12.JPG
ID=48 
SCALE=0.013793
LM=39
1544.00000 2857.00000
1541.00000 2731.00000
1256.00000 2716.00000
1431.00000 2682.00000
1331.00000 2729.00000
1336.00000 2678.00000
1343.00000 2718.00000
1655.00000 2681.00000
1825.00000 2705.00000
1753.00000 2724.00000
1750.00000 2675.00000
1745.00000 2715.00000
1421.00000 2467.00000
1664.00000 2467.00000
1446.00000 2522.00000
1633.00000 2522.00000
1468.00000 2414.00000
1615.00000 2414.00000
1550.00000 2415.00000
1548.00000 2321.00000
1513.00000 2327.00000
1585.00000 2328.00000
1467.00000 2305.00000
1617.00000 2314.00000
1410.00000 2266.00000
1680.00000 2268.00000
1547.00000 2279.00000
1549.00000 2210.00000
1047.00000 2609.00000
2024.00000 2594.00000
1170.00000 2208.00000
1878.00000 2194.00000
1557.00000 2021.00000
1146.00000 2813.00000
1248.00000 2899.00000
1464.00000 2834.00000
1626.00000 2830.00000
1833.00000 2882.00000
1927.00000 2810.00000
IMAGE=fr_m_285_12.JPG
ID=49 
SCALE=0.016572
LM=39
1345.00000 2711.00000
1338.00000 2583.00000
1026.00000 2538.00000
1203.00000 2519.00000
1104.00000 2571.00000
1105.00000 2507.00000
1112.00000 2546.00000
1467.00000 2504.00000
1637.00000 2514.00000
1561.00000 2554.00000
1560.00000 2490.00000
1548.00000 2533.00000
1208.00000 2287.00000
1460.00000 2284.00000
1228.00000 2343.00000
1435.00000 2345.00000
1249.00000 2234.00000
1426.00000 2231.00000
1339.00000 2240.00000
1344.00000 2134.00000
1316.00000 2152.00000
1372.00000 2149.00000
1246.00000 2111.00000
1425.00000 2112.00000
1193.00000 2061.00000
1468.00000 2058.00000
1339.00000 2084.00000
1335.00000 2016.00000
804.00000 2402.00000
1813.00000 2403.00000
909.00000 2003.00000
1694.00000 1987.00000
1337.00000 1769.00000
940.00000 2653.00000
1037.00000 2749.00000
1247.00000 2683.00000
1439.00000 2688.00000
1629.00000 2739.00000
1725.00000 2628.00000
IMAGE=fr_m_286_12.JPG
ID=50 
SCALE=0.016358
LM=39
1323.00000 2204.00000
1305.00000 2116.00000
1049.00000 2094.00000
1211.00000 2075.00000
1126.00000 2128.00000
1122.00000 2068.00000
1129.00000 2111.00000
1407.00000 2065.00000
1568.00000 2076.00000
1495.00000 2113.00000
1496.00000 2052.00000
1491.00000 2096.00000
1192.00000 1869.00000
1411.00000 1856.00000
1217.00000 1928.00000
1384.00000 1919.00000
1228.00000 1817.00000
1363.00000 1808.00000
1301.00000 1807.00000
1297.00000 1745.00000
1275.00000 1757.00000
1324.00000 1752.00000
1222.00000 1734.00000
1357.00000 1733.00000
1171.00000 1678.00000
1418.00000 1668.00000
1295.00000 1681.00000
1287.00000 1604.00000
876.00000 1992.00000
1731.00000 1962.00000
975.00000 1626.00000
1605.00000 1583.00000
1276.00000 1419.00000
968.00000 2194.00000
1050.00000 2269.00000
1243.00000 2186.00000
1384.00000 2185.00000
1577.00000 2254.00000
1644.00000 2167.00000
IMAGE=fr_m_289_12.JPG
ID=51 
SCALE=0.017209
LM=39
1292.00000 2782.00000
1282.00000 2645.00000
952.00000 2621.00000
1152.00000 2600.00000
1035.00000 2663.00000
1039.00000 2589.00000
1052.00000 2635.00000
1428.00000 2591.00000
1629.00000 2612.00000
1536.00000 2657.00000
1536.00000 2585.00000
1523.00000 2631.00000
1145.00000 2338.00000
1441.00000 2336.00000
1173.00000 2403.00000
1405.00000 2402.00000
1182.00000 2282.00000
1389.00000 2275.00000
1290.00000 2280.00000
1289.00000 2156.00000
1255.00000 2174.00000
1333.00000 2172.00000
1171.00000 2141.00000
1385.00000 2140.00000
1111.00000 2102.00000
1450.00000 2097.00000
1289.00000 2095.00000
1288.00000 2018.00000
766.00000 2490.00000
1799.00000 2478.00000
890.00000 2062.00000
1695.00000 2050.00000
1297.00000 1808.00000
854.00000 2763.00000
959.00000 2840.00000
1193.00000 2759.00000
1393.00000 2759.00000
1648.00000 2820.00000
1721.00000 2739.00000
IMAGE=fr_m_293_12.JPG
ID=52 
SCALE=0.013769
LM=39
1249.00000 2917.00000
1248.00000 2802.00000
892.00000 2734.00000
1103.00000 2723.00000
986.00000 2768.00000
990.00000 2709.00000
1005.00000 2753.00000
1397.00000 2737.00000
1595.00000 2756.00000
1508.00000 2783.00000
1505.00000 2728.00000
1498.00000 2770.00000
1098.00000 2467.00000
1408.00000 2465.00000
1130.00000 2537.00000
1375.00000 2538.00000
1153.00000 2395.00000
1351.00000 2396.00000
1251.00000 2393.00000
1240.00000 2239.00000
1198.00000 2265.00000
1308.00000 2266.00000
1152.00000 2256.00000
1355.00000 2254.00000
1073.00000 2215.00000
1446.00000 2225.00000
1242.00000 2194.00000
1245.00000 2109.00000
739.00000 2620.00000
1812.00000 2631.00000
882.00000 2174.00000
1695.00000 2170.00000
1259.00000 1881.00000
817.00000 2837.00000
909.00000 2947.00000
1160.00000 2868.00000
1362.00000 2872.00000
1619.00000 2966.00000
1710.00000 2836.00000
IMAGE=fr_m_295_12.JPG
ID=53 
SCALE=0.013377
LM=39
1432.00000 2824.00000
1432.00000 2650.00000
1056.00000 2631.00000
1258.00000 2611.00000
1143.00000 2669.00000
1148.00000 2594.00000
1159.00000 2645.00000
1590.00000 2611.00000
1799.00000 2625.00000
1702.00000 2662.00000
1702.00000 2589.00000
1688.00000 2637.00000
1243.00000 2284.00000
1595.00000 2284.00000
1295.00000 2373.00000
1542.00000 2371.00000
1296.00000 2207.00000
1526.00000 2200.00000
1422.00000 2215.00000
1415.00000 2101.00000
1370.00000 2117.00000
1461.00000 2117.00000
1298.00000 2079.00000
1523.00000 2080.00000
1224.00000 1976.00000
1623.00000 1978.00000
1423.00000 2005.00000
1424.00000 1876.00000
851.00000 2473.00000
2023.00000 2467.00000
974.00000 1921.00000
1881.00000 1897.00000
1427.00000 1631.00000
922.00000 2741.00000
1033.00000 2880.00000
1330.00000 2781.00000
1528.00000 2788.00000
1815.00000 2879.00000
1927.00000 2744.00000
IMAGE=fr_m_296_12.JPG
ID=54 
SCALE=0.011415
LM=39
1214.00000 2741.00000
1213.00000 2608.00000
879.00000 2565.00000
1065.00000 2550.00000
957.00000 2603.00000
964.00000 2537.00000
979.00000 2576.00000
1374.00000 2566.00000
1550.00000 2584.00000
1478.00000 2620.00000
1475.00000 2555.00000
1459.00000 2595.00000
1083.00000 2283.00000
1380.00000 2290.00000
1116.00000 2366.00000
1336.00000 2369.00000
1139.00000 2226.00000
1327.00000 2230.00000
1237.00000 2247.00000
1238.00000 2141.00000
1195.00000 2155.00000
1286.00000 2156.00000
1140.00000 2143.00000
1329.00000 2143.00000
1041.00000 2062.00000
1417.00000 2080.00000
1239.00000 2085.00000
1239.00000 2015.00000
667.00000 2441.00000
1774.00000 2459.00000
790.00000 1961.00000
1671.00000 1965.00000
1235.00000 1727.00000
765.00000 2671.00000
892.00000 2774.00000
1134.00000 2697.00000
1299.00000 2712.00000
1551.00000 2787.00000
1652.00000 2694.00000
IMAGE=fr_m_298_12.JPG
ID=55 
SCALE=0.015191
LM=39
1198.00000 2549.00000
1196.00000 2385.00000
839.00000 2348.00000
1039.00000 2336.00000
931.00000 2405.00000
935.00000 2315.00000
943.00000 2375.00000
1349.00000 2341.00000
1560.00000 2358.00000
1467.00000 2411.00000
1463.00000 2319.00000
1457.00000 2378.00000
1032.00000 2034.00000
1356.00000 2032.00000
1082.00000 2115.00000
1316.00000 2114.00000
1095.00000 1964.00000
1300.00000 1967.00000
1201.00000 1974.00000
1197.00000 1864.00000
1153.00000 1881.00000
1230.00000 1880.00000
1091.00000 1850.00000
1300.00000 1850.00000
1018.00000 1789.00000
1369.00000 1797.00000
1197.00000 1807.00000
1197.00000 1735.00000
619.00000 2220.00000
1791.00000 2222.00000
765.00000 1719.00000
1630.00000 1707.00000
1196.00000 1461.00000
697.00000 2473.00000
813.00000 2590.00000
1077.00000 2503.00000
1337.00000 2518.00000
1585.00000 2589.00000
1692.00000 2454.00000
IMAGE=fr_m_303_12.JPG
ID=56 
SCALE=0.012968
LM=39
1234.00000 3157.00000
1231.00000 3037.00000
974.00000 3001.00000
1115.00000 2983.00000
1036.00000 3032.00000
1040.00000 2975.00000
1045.00000 3013.00000
1355.00000 2988.00000
1500.00000 2999.00000
1441.00000 3031.00000
1437.00000 2978.00000
1431.00000 3013.00000
1110.00000 2793.00000
1360.00000 2793.00000
1139.00000 2852.00000
1333.00000 2852.00000
1149.00000 2734.00000
1316.00000 2734.00000
1238.00000 2747.00000
1239.00000 2660.00000
1207.00000 2670.00000
1276.00000 2668.00000
1152.00000 2634.00000
1319.00000 2641.00000
1122.00000 2580.00000
1357.00000 2590.00000
1239.00000 2590.00000
1238.00000 2508.00000
839.00000 2889.00000
1670.00000 2888.00000
935.00000 2529.00000
1588.00000 2550.00000
1254.00000 2303.00000
879.00000 3071.00000
947.00000 3170.00000
1145.00000 3132.00000
1334.00000 3139.00000
1522.00000 3175.00000
1589.00000 3075.00000
IMAGE=fr_m_320_12.JPG
ID=57 
SCALE=0.017784
LM=39
1344.00000 2982.00000
1329.00000 2887.00000
1068.00000 2897.00000
1203.00000 2860.00000
1128.00000 2912.00000
1118.00000 2865.00000
1143.00000 2893.00000
1447.00000 2847.00000
1590.00000 2865.00000
1532.00000 2888.00000
1529.00000 2840.00000
1525.00000 2872.00000
1185.00000 2656.00000
1426.00000 2649.00000
1217.00000 2712.00000
1404.00000 2707.00000
1227.00000 2608.00000
1383.00000 2609.00000
1310.00000 2610.00000
1306.00000 2526.00000
1282.00000 2538.00000
1337.00000 2536.00000
1226.00000 2521.00000
1382.00000 2523.00000
1158.00000 2485.00000
1454.00000 2488.00000
1302.00000 2483.00000
1295.00000 2426.00000
915.00000 2798.00000
1791.00000 2750.00000
988.00000 2422.00000
1645.00000 2403.00000
1291.00000 2212.00000
978.00000 2998.00000
1063.00000 3057.00000
1243.00000 2978.00000
1435.00000 2967.00000
1616.00000 3019.00000
1698.00000 2933.00000
IMAGE=fr_m_323_12.JPG
ID=58 
SCALE=0.017500
LM=39
1238.00000 2352.00000
1251.00000 2258.00000
987.00000 2233.00000
1132.00000 2215.00000
1054.00000 2253.00000
1055.00000 2209.00000
1064.00000 2246.00000
1372.00000 2230.00000
1505.00000 2251.00000
1440.00000 2268.00000
1442.00000 2226.00000
1424.00000 2260.00000
1128.00000 2020.00000
1374.00000 2023.00000
1161.00000 2076.00000
1342.00000 2081.00000
1170.00000 1964.00000
1331.00000 1964.00000
1259.00000 1972.00000
1258.00000 1883.00000
1229.00000 1894.00000
1294.00000 1896.00000
1170.00000 1852.00000
1329.00000 1876.00000
1117.00000 1796.00000
1388.00000 1805.00000
1256.00000 1813.00000
1258.00000 1712.00000
823.00000 2123.00000
1681.00000 2146.00000
930.00000 1739.00000
1580.00000 1739.00000
1258.00000 1539.00000
906.00000 2314.00000
987.00000 2385.00000
1160.00000 2328.00000
1351.00000 2350.00000
1495.00000 2411.00000
1579.00000 2348.00000
IMAGE=fr_m_324_12.JPG
ID=59 
SCALE=0.017479
LM=39
849.00000 2934.00000
848.00000 2763.00000
526.00000 2744.00000
708.00000 2724.00000
602.00000 2778.00000
607.00000 2717.00000
615.00000 2758.00000
999.00000 2721.00000
1181.00000 2739.00000
1101.00000 2772.00000
1097.00000 2711.00000
1092.00000 2748.00000
705.00000 2449.00000
995.00000 2439.00000
730.00000 2512.00000
969.00000 2510.00000
751.00000 2376.00000
942.00000 2373.00000
853.00000 2385.00000
851.00000 2273.00000
808.00000 2287.00000
896.00000 2286.00000
751.00000 2267.00000
945.00000 2262.00000
644.00000 2187.00000
1059.00000 2195.00000
851.00000 2201.00000
850.00000 2120.00000
285.00000 2618.00000
1402.00000 2586.00000
414.00000 2103.00000
1278.00000 2112.00000
852.00000 1854.00000
403.00000 2849.00000
485.00000 2938.00000
769.00000 2872.00000
945.00000 2891.00000
1196.00000 2973.00000
1283.00000 2871.00000
IMAGE=fr_m_331_12.JPG
ID=60 
SCALE=0.013901
LM=39
973.00000 2765.00000
994.00000 2618.00000
685.00000 2581.00000
867.00000 2578.00000
761.00000 2625.00000
765.00000 2563.00000
783.00000 2606.00000
1129.00000 2603.00000
1315.00000 2623.00000
1229.00000 2659.00000
1231.00000 2595.00000
1220.00000 2635.00000
863.00000 2337.00000
1147.00000 2344.00000
899.00000 2404.00000
1108.00000 2410.00000
921.00000 2275.00000
1090.00000 2281.00000
1006.00000 2283.00000
1008.00000 2180.00000
983.00000 2193.00000
1045.00000 2197.00000
923.00000 2162.00000
1092.00000 2174.00000
852.00000 2086.00000
1166.00000 2103.00000
1012.00000 2115.00000
1013.00000 2026.00000
472.00000 2437.00000
1551.00000 2510.00000
581.00000 2014.00000
1473.00000 2018.00000
1021.00000 1783.00000
560.00000 2660.00000
690.00000 2778.00000
921.00000 2722.00000
1037.00000 2728.00000
1295.00000 2807.00000
1409.00000 2705.00000
IMAGE=fr_m_333_12.JPG
ID=61 
SCALE=0.015587
LM=39
1165.00000 1910.00000
1163.00000 1790.00000
848.00000 1757.00000
1023.00000 1742.00000
919.00000 1783.00000
929.00000 1728.00000
943.00000 1769.00000
1297.00000 1737.00000
1465.00000 1765.00000
1387.00000 1783.00000
1391.00000 1727.00000
1377.00000 1767.00000
1025.00000 1509.00000
1307.00000 1503.00000
1050.00000 1568.00000
1278.00000 1569.00000
1070.00000 1450.00000
1251.00000 1444.00000
1164.00000 1441.00000
1161.00000 1356.00000
1111.00000 1370.00000
1208.00000 1370.00000
1070.00000 1353.00000
1254.00000 1349.00000
990.00000 1288.00000
1335.00000 1298.00000
1162.00000 1296.00000
1166.00000 1204.00000
641.00000 1640.00000
1661.00000 1640.00000
771.00000 1211.00000
1543.00000 1218.00000
1172.00000 976.00000
750.00000 1905.00000
843.00000 1974.00000
1045.00000 1908.00000
1284.00000 1901.00000
1476.00000 1970.00000
1553.00000 1901.00000
IMAGE=fr_m_334_12.JPG
ID=62 
SCALE=0.014383
LM=39
1438.00000 2781.00000
1442.00000 2704.00000
1247.00000 2694.00000
1357.00000 2681.00000
1294.00000 2708.00000
1297.00000 2675.00000
1302.00000 2702.00000
1521.00000 2681.00000
1633.00000 2695.00000
1586.00000 2711.00000
1586.00000 2678.00000
1580.00000 2703.00000
1356.00000 2538.00000
1518.00000 2537.00000
1377.00000 2581.00000
1502.00000 2583.00000
1387.00000 2499.00000
1488.00000 2500.00000
1438.00000 2508.00000
1438.00000 2444.00000
1413.00000 2458.00000
1464.00000 2460.00000
1387.00000 2445.00000
1486.00000 2447.00000
1344.00000 2393.00000
1537.00000 2398.00000
1439.00000 2408.00000
1442.00000 2354.00000
1120.00000 2628.00000
1761.00000 2630.00000
1193.00000 2351.00000
1684.00000 2351.00000
1442.00000 2217.00000
1180.00000 2762.00000
1264.00000 2816.00000
1382.00000 2768.00000
1507.00000 2771.00000
1625.00000 2815.00000
1690.00000 2760.00000
IMAGE=fr_m_354_12.JPG
ID=63 
SCALE=0.026084
LM=39
1305.00000 2349.00000
1311.00000 2131.00000
838.00000 2078.00000
1125.00000 2079.00000
970.00000 2137.00000
980.00000 2055.00000
990.00000 2108.00000
1473.00000 2083.00000
1740.00000 2108.00000
1617.00000 2160.00000
1615.00000 2074.00000
1596.00000 2128.00000
1118.00000 1761.00000
1506.00000 1752.00000
1163.00000 1852.00000
1455.00000 1858.00000
1193.00000 1662.00000
1444.00000 1662.00000
1320.00000 1684.00000
1327.00000 1566.00000
1283.00000 1590.00000
1373.00000 1594.00000
1194.00000 1543.00000
1450.00000 1540.00000
1078.00000 1412.00000
1571.00000 1411.00000
1323.00000 1475.00000
1329.00000 1357.00000
585.00000 1924.00000
1985.00000 1956.00000
756.00000 1300.00000
1829.00000 1272.00000
1335.00000 1011.00000
733.00000 2303.00000
849.00000 2410.00000
1154.00000 2293.00000
1432.00000 2312.00000
1698.00000 2442.00000
1826.00000 2324.00000
IMAGE=fr_m_379_12.JPG
ID=64 
SCALE=0.009730
LM=39
1457.00000 2753.00000
1451.00000 2642.00000
1212.00000 2640.00000
1348.00000 2622.00000
1277.00000 2659.00000
1279.00000 2620.00000
1287.00000 2651.00000
1554.00000 2614.00000
1683.00000 2631.00000
1624.00000 2652.00000
1622.00000 2611.00000
1620.00000 2644.00000
1345.00000 2433.00000
1548.00000 2428.00000
1367.00000 2486.00000
1532.00000 2478.00000
1379.00000 2388.00000
1506.00000 2383.00000
1444.00000 2400.00000
1441.00000 2319.00000
1416.00000 2329.00000
1469.00000 2328.00000
1371.00000 2304.00000
1502.00000 2309.00000
1313.00000 2270.00000
1565.00000 2257.00000
1440.00000 2278.00000
1436.00000 2217.00000
1094.00000 2542.00000
1824.00000 2522.00000
1157.00000 2232.00000
1719.00000 2175.00000
1428.00000 2037.00000
1164.00000 2736.00000
1217.00000 2795.00000
1382.00000 2737.00000
1523.00000 2737.00000
1660.00000 2790.00000
1749.00000 2722.00000
IMAGE=fr_m_398_12.JPG
ID=65 
SCALE=0.020110
LM=39
1195.00000 2888.00000
1185.00000 2755.00000
898.00000 2736.00000
1048.00000 2728.00000
960.00000 2765.00000
964.00000 2720.00000
971.00000 2754.00000
1312.00000 2720.00000
1463.00000 2713.00000
1402.00000 2750.00000
1396.00000 2706.00000
1393.00000 2738.00000
1044.00000 2538.00000
1309.00000 2517.00000
1086.00000 2601.00000
1277.00000 2584.00000
1091.00000 2465.00000
1250.00000 2454.00000
1173.00000 2485.00000
1168.00000 2386.00000
1137.00000 2405.00000
1207.00000 2403.00000
1087.00000 2375.00000
1244.00000 2373.00000
1029.00000 2308.00000
1318.00000 2301.00000
1168.00000 2334.00000
1174.00000 2281.00000
722.00000 2619.00000
1653.00000 2591.00000
803.00000 2214.00000
1571.00000 2202.00000
1190.00000 1995.00000
812.00000 2845.00000
894.00000 2926.00000
1110.00000 2862.00000
1278.00000 2864.00000
1485.00000 2907.00000
1558.00000 2835.00000
IMAGE=fr_m_406_12.JPG
ID=66 
SCALE=0.016628
LM=39
1180.00000 2214.00000
1173.00000 2089.00000
872.00000 2064.00000
1053.00000 2036.00000
955.00000 2101.00000
954.00000 2026.00000
971.00000 2067.00000
1311.00000 2032.00000
1484.00000 2053.00000
1410.00000 2096.00000
1410.00000 2020.00000
1402.00000 2065.00000
1041.00000 1799.00000
1300.00000 1790.00000
1073.00000 1854.00000
1268.00000 1852.00000
1083.00000 1729.00000
1255.00000 1728.00000
1169.00000 1751.00000
1166.00000 1660.00000
1121.00000 1669.00000
1220.00000 1667.00000
1083.00000 1657.00000
1256.00000 1650.00000
1011.00000 1558.00000
1326.00000 1560.00000
1164.00000 1578.00000
1167.00000 1490.00000
694.00000 1940.00000
1696.00000 1923.00000
801.00000 1505.00000
1580.00000 1504.00000
1174.00000 1275.00000
793.00000 2184.00000
877.00000 2277.00000
1103.00000 2193.00000
1289.00000 2203.00000
1501.00000 2284.00000
1584.00000 2177.00000
IMAGE=fr_m_407_12.JPG
ID=67 
SCALE=0.014615
LM=39
939.00000 2157.00000
922.00000 2033.00000
687.00000 2031.00000
821.00000 2012.00000
742.00000 2059.00000
745.00000 2001.00000
754.00000 2037.00000
1024.00000 2001.00000
1166.00000 2018.00000
1102.00000 2050.00000
1101.00000 1991.00000
1092.00000 2027.00000
814.00000 1821.00000
1015.00000 1819.00000
845.00000 1872.00000
993.00000 1864.00000
849.00000 1783.00000
979.00000 1780.00000
912.00000 1784.00000
911.00000 1700.00000
889.00000 1716.00000
937.00000 1715.00000
847.00000 1708.00000
979.00000 1701.00000
804.00000 1661.00000
1024.00000 1656.00000
910.00000 1663.00000
907.00000 1597.00000
564.00000 1938.00000
1307.00000 1915.00000
647.00000 1644.00000
1200.00000 1622.00000
907.00000 1441.00000
625.00000 2128.00000
688.00000 2187.00000
861.00000 2147.00000
1014.00000 2142.00000
1172.00000 2168.00000
1225.00000 2107.00000
IMAGE=fr_m_410_12.JPG
ID=68 
SCALE=0.020388
LM=39
1279.00000 2629.00000
1272.00000 2503.00000
1018.00000 2487.00000
1158.00000 2474.00000
1084.00000 2515.00000
1085.00000 2466.00000
1098.00000 2497.00000
1389.00000 2471.00000
1526.00000 2482.00000
1454.00000 2512.00000
1455.00000 2463.00000
1442.00000 2494.00000
1148.00000 2289.00000
1384.00000 2284.00000
1176.00000 2342.00000
1357.00000 2341.00000
1187.00000 2226.00000
1343.00000 2227.00000
1265.00000 2241.00000
1271.00000 2143.00000
1244.00000 2157.00000
1301.00000 2154.00000
1188.00000 2133.00000
1339.00000 2136.00000
1139.00000 2075.00000
1385.00000 2078.00000
1267.00000 2100.00000
1263.00000 2043.00000
869.00000 2397.00000
1647.00000 2379.00000
945.00000 2032.00000
1568.00000 2024.00000
1259.00000 1833.00000
940.00000 2592.00000
1013.00000 2667.00000
1186.00000 2597.00000
1366.00000 2605.00000
1524.00000 2674.00000
1599.00000 2579.00000
IMAGE=fr_m_420_12.JPG
ID=69 
SCALE=0.018056
LM=39
1396.00000 2637.00000
1392.00000 2516.00000
1079.00000 2482.00000
1247.00000 2457.00000
1152.00000 2504.00000
1158.00000 2449.00000
1169.00000 2490.00000
1527.00000 2448.00000
1697.00000 2475.00000
1620.00000 2499.00000
1620.00000 2444.00000
1618.00000 2482.00000
1247.00000 2198.00000
1530.00000 2188.00000
1284.00000 2272.00000
1490.00000 2270.00000
1288.00000 2132.00000
1485.00000 2131.00000
1383.00000 2146.00000
1384.00000 2039.00000
1343.00000 2059.00000
1421.00000 2058.00000
1287.00000 2027.00000
1484.00000 2023.00000
1215.00000 1937.00000
1564.00000 1938.00000
1382.00000 1953.00000
1379.00000 1851.00000
875.00000 2350.00000
1913.00000 2343.00000
967.00000 1893.00000
1813.00000 1882.00000
1380.00000 1628.00000
962.00000 2585.00000
1079.00000 2671.00000
1300.00000 2613.00000
1487.00000 2614.00000
1681.00000 2664.00000
1827.00000 2571.00000
IMAGE=fr_m_421_12.JPG
ID=70 
SCALE=0.014220
LM=39
1349.00000 2830.00000
1348.00000 2673.00000
1021.00000 2654.00000
1214.00000 2648.00000
1108.00000 2690.00000
1112.00000 2628.00000
1121.00000 2670.00000
1470.00000 2650.00000
1653.00000 2648.00000
1574.00000 2688.00000
1572.00000 2627.00000
1563.00000 2668.00000
1187.00000 2382.00000
1508.00000 2382.00000
1230.00000 2457.00000
1470.00000 2456.00000
1234.00000 2314.00000
1458.00000 2321.00000
1352.00000 2322.00000
1361.00000 2223.00000
1317.00000 2233.00000
1404.00000 2239.00000
1236.00000 2185.00000
1461.00000 2213.00000
1193.00000 2143.00000
1517.00000 2160.00000
1362.00000 2170.00000
1365.00000 2080.00000
815.00000 2514.00000
1823.00000 2527.00000
947.00000 2089.00000
1702.00000 2092.00000
1370.00000 1829.00000
924.00000 2748.00000
1020.00000 2866.00000
1268.00000 2779.00000
1452.00000 2789.00000
1669.00000 2860.00000
1750.00000 2761.00000
IMAGE=fr_m_427_12.JPG
ID=71 
SCALE=0.014048
LM=39
1339.00000 2698.00000
1319.00000 2542.00000
1001.00000 2538.00000
1183.00000 2506.00000
1081.00000 2561.00000
1080.00000 2505.00000
1088.00000 2543.00000
1474.00000 2505.00000
1648.00000 2533.00000
1572.00000 2555.00000
1571.00000 2502.00000
1560.00000 2538.00000
1178.00000 2226.00000
1471.00000 2225.00000
1216.00000 2301.00000
1441.00000 2303.00000
1229.00000 2168.00000
1428.00000 2164.00000
1334.00000 2168.00000
1330.00000 2043.00000
1289.00000 2056.00000
1367.00000 2057.00000
1224.00000 2022.00000
1425.00000 2027.00000
1159.00000 1973.00000
1471.00000 1979.00000
1328.00000 1985.00000
1322.00000 1910.00000
726.00000 2403.00000
1868.00000 2380.00000
828.00000 1893.00000
1729.00000 1883.00000
1307.00000 1654.00000
886.00000 2664.00000
1016.00000 2747.00000
1244.00000 2674.00000
1467.00000 2678.00000
1691.00000 2722.00000
1761.00000 2660.00000
IMAGE=fr_m_428_12.JPG
ID=72 
SCALE=0.013897
LM=39
1394.00000 2896.00000
1398.00000 2740.00000
1064.00000 2726.00000
1260.00000 2703.00000
1152.00000 2761.00000
1150.00000 2692.00000
1169.00000 2741.00000
1542.00000 2712.00000
1751.00000 2734.00000
1658.00000 2769.00000
1658.00000 2700.00000
1653.00000 2751.00000
1242.00000 2439.00000
1553.00000 2438.00000
1293.00000 2514.00000
1521.00000 2510.00000
1295.00000 2367.00000
1509.00000 2375.00000
1399.00000 2379.00000
1397.00000 2287.00000
1361.00000 2301.00000
1447.00000 2300.00000
1295.00000 2280.00000
1509.00000 2278.00000
1247.00000 2196.00000
1573.00000 2202.00000
1398.00000 2220.00000
1397.00000 2122.00000
919.00000 2572.00000
1960.00000 2581.00000
1058.00000 2164.00000
1819.00000 2161.00000
1404.00000 1926.00000
965.00000 2844.00000
1051.00000 2959.00000
1314.00000 2841.00000
1515.00000 2876.00000
1759.00000 2967.00000
1841.00000 2859.00000
IMAGE=fr_m_429_12.JPG
ID=73 
SCALE=0.014201
LM=39
1415.00000 2200.00000
1411.00000 2061.00000
1083.00000 2041.00000
1275.00000 2007.00000
1162.00000 2064.00000
1168.00000 1995.00000
1176.00000 2046.00000
1550.00000 2009.00000
1747.00000 2047.00000
1665.00000 2071.00000
1663.00000 2000.00000
1657.00000 2049.00000
1275.00000 1721.00000
1554.00000 1719.00000
1306.00000 1801.00000
1524.00000 1800.00000
1331.00000 1649.00000
1498.00000 1653.00000
1419.00000 1657.00000
1416.00000 1543.00000
1380.00000 1559.00000
1457.00000 1560.00000
1330.00000 1536.00000
1497.00000 1549.00000
1264.00000 1468.00000
1591.00000 1469.00000
1420.00000 1485.00000
1419.00000 1377.00000
895.00000 1890.00000
1962.00000 1889.00000
1057.00000 1420.00000
1798.00000 1410.00000
1423.00000 1172.00000
972.00000 2154.00000
1060.00000 2252.00000
1321.00000 2184.00000
1525.00000 2191.00000
1757.00000 2269.00000
1860.00000 2154.00000
IMAGE=fr_m_434_12.JPG
ID=74 
SCALE=0.013682
LM=39
1349.00000 2782.00000
1349.00000 2671.00000
1040.00000 2640.00000
1222.00000 2625.00000
1122.00000 2665.00000
1127.00000 2615.00000
1138.00000 2653.00000
1473.00000 2625.00000
1653.00000 2631.00000
1568.00000 2655.00000
1560.00000 2607.00000
1553.00000 2649.00000
1232.00000 2398.00000
1467.00000 2396.00000
1269.00000 2468.00000
1435.00000 2464.00000
1271.00000 2350.00000
1427.00000 2344.00000
1354.00000 2356.00000
1348.00000 2241.00000
1313.00000 2255.00000
1388.00000 2255.00000
1271.00000 2231.00000
1431.00000 2236.00000
1220.00000 2183.00000
1495.00000 2187.00000
1349.00000 2200.00000
1357.00000 2109.00000
882.00000 2517.00000
1800.00000 2518.00000
996.00000 2146.00000
1687.00000 2143.00000
1350.00000 1945.00000
975.00000 2746.00000
1048.00000 2816.00000
1265.00000 2745.00000
1447.00000 2759.00000
1647.00000 2808.00000
1718.00000 2721.00000
IMAGE=fr_m_435_12.JPG
ID=75 
SCALE=0.016091
LM=39
1304.00000 2554.00000
1300.00000 2429.00000
1010.00000 2395.00000
1184.00000 2384.00000
1091.00000 2414.00000
1092.00000 2366.00000
1105.00000 2402.00000
1422.00000 2398.00000
1572.00000 2421.00000
1518.00000 2438.00000
1515.00000 2389.00000
1512.00000 2423.00000
1176.00000 2168.00000
1432.00000 2170.00000
1214.00000 2227.00000
1397.00000 2234.00000
1219.00000 2107.00000
1390.00000 2113.00000
1305.00000 2117.00000
1310.00000 2006.00000
1275.00000 2017.00000
1341.00000 2022.00000
1220.00000 1989.00000
1393.00000 1999.00000
1165.00000 1920.00000
1472.00000 1935.00000
1314.00000 1940.00000
1320.00000 1863.00000
839.00000 2269.00000
1805.00000 2317.00000
937.00000 1868.00000
1713.00000 1876.00000
1329.00000 1639.00000
944.00000 2523.00000
1021.00000 2582.00000
1209.00000 2517.00000
1399.00000 2532.00000
1588.00000 2604.00000
1651.00000 2549.00000
IMAGE=fr_m_436_12.JPG
ID=76 
SCALE=0.016112
LM=39
1290.00000 2407.00000
1282.00000 2294.00000
1031.00000 2296.00000
1171.00000 2261.00000
1091.00000 2313.00000
1095.00000 2257.00000
1103.00000 2295.00000
1388.00000 2253.00000
1543.00000 2280.00000
1473.00000 2313.00000
1470.00000 2247.00000
1463.00000 2285.00000
1151.00000 2039.00000
1405.00000 2027.00000
1194.00000 2101.00000
1372.00000 2097.00000
1200.00000 1978.00000
1363.00000 1977.00000
1281.00000 1991.00000
1286.00000 1890.00000
1253.00000 1900.00000
1324.00000 1899.00000
1196.00000 1872.00000
1361.00000 1868.00000
1141.00000 1817.00000
1408.00000 1811.00000
1280.00000 1829.00000
1274.00000 1755.00000
836.00000 2169.00000
1724.00000 2154.00000
936.00000 1749.00000
1616.00000 1717.00000
1269.00000 1547.00000
940.00000 2378.00000
1007.00000 2447.00000
1184.00000 2403.00000
1389.00000 2405.00000
1573.00000 2445.00000
1632.00000 2366.00000
IMAGE=fr_m_437_12.JPG
ID=77 
SCALE=0.016189
LM=39
1136.00000 2128.00000
1134.00000 2012.00000
857.00000 1967.00000
1019.00000 1971.00000
927.00000 1997.00000
935.00000 1953.00000
944.00000 1985.00000
1254.00000 1973.00000
1410.00000 1969.00000
1341.00000 1997.00000
1339.00000 1952.00000
1331.00000 1984.00000
1008.00000 1757.00000
1258.00000 1756.00000
1037.00000 1811.00000
1219.00000 1812.00000
1054.00000 1702.00000
1211.00000 1704.00000
1139.00000 1703.00000
1137.00000 1628.00000
1099.00000 1646.00000
1174.00000 1648.00000
1053.00000 1613.00000
1214.00000 1625.00000
1002.00000 1547.00000
1275.00000 1555.00000
1140.00000 1568.00000
1141.00000 1479.00000
712.00000 1853.00000
1546.00000 1865.00000
799.00000 1489.00000
1468.00000 1493.00000
1152.00000 1278.00000
782.00000 2064.00000
861.00000 2133.00000
1051.00000 2093.00000
1220.00000 2096.00000
1410.00000 2132.00000
1459.00000 2061.00000
IMAGE=fr_m_439_12.JPG
ID=78 
SCALE=0.016778
LM=39
1260.00000 2342.00000
1253.00000 2250.00000
1010.00000 2217.00000
1152.00000 2204.00000
1072.00000 2243.00000
1076.00000 2193.00000
1084.00000 2227.00000
1366.00000 2204.00000
1513.00000 2219.00000
1445.00000 2248.00000
1446.00000 2197.00000
1439.00000 2230.00000
1137.00000 2014.00000
1370.00000 2012.00000
1163.00000 2071.00000
1342.00000 2069.00000
1176.00000 1963.00000
1331.00000 1962.00000
1252.00000 1972.00000
1251.00000 1859.00000
1230.00000 1869.00000
1280.00000 1870.00000
1174.00000 1853.00000
1327.00000 1852.00000
1117.00000 1825.00000
1384.00000 1827.00000
1252.00000 1822.00000
1252.00000 1762.00000
867.00000 2119.00000
1652.00000 2125.00000
960.00000 1779.00000
1558.00000 1770.00000
1256.00000 1593.00000
941.00000 2330.00000
1020.00000 2381.00000
1175.00000 2325.00000
1344.00000 2330.00000
1503.00000 2388.00000
1583.00000 2315.00000
IMAGE=fr_m_441_12.JPG
ID=79 
SCALE=0.017357
LM=39
1233.00000 2219.00000
1231.00000 2118.00000
971.00000 2104.00000
1128.00000 2088.00000
1036.00000 2130.00000
1039.00000 2076.00000
1043.00000 2113.00000
1321.00000 2086.00000
1463.00000 2102.00000
1399.00000 2129.00000
1397.00000 2071.00000
1384.00000 2111.00000
1118.00000 1909.00000
1332.00000 1899.00000
1158.00000 1963.00000
1311.00000 1952.00000
1161.00000 1856.00000
1292.00000 1849.00000
1236.00000 1857.00000
1230.00000 1792.00000
1204.00000 1804.00000
1262.00000 1798.00000
1154.00000 1782.00000
1288.00000 1774.00000
1085.00000 1723.00000
1342.00000 1712.00000
1221.00000 1742.00000
1211.00000 1672.00000
768.00000 2006.00000
1613.00000 1995.00000
836.00000 1655.00000
1509.00000 1613.00000
1198.00000 1479.00000
888.00000 2187.00000
970.00000 2250.00000
1151.00000 2188.00000
1316.00000 2196.00000
1464.00000 2248.00000
1547.00000 2152.00000
IMAGE=fr_m_442_12.JPG
ID=80 
SCALE=0.017444
LM=39
1153.00000 2516.00000
1154.00000 2423.00000
922.00000 2401.00000
1041.00000 2387.00000
981.00000 2418.00000
982.00000 2382.00000
999.00000 2404.00000
1246.00000 2390.00000
1366.00000 2401.00000
1307.00000 2421.00000
1304.00000 2380.00000
1300.00000 2406.00000
1048.00000 2204.00000
1237.00000 2200.00000
1089.00000 2256.00000
1208.00000 2257.00000
1083.00000 2158.00000
1205.00000 2156.00000
1146.00000 2158.00000
1143.00000 2079.00000
1115.00000 2091.00000
1175.00000 2091.00000
1080.00000 2073.00000
1204.00000 2071.00000
1021.00000 2024.00000
1269.00000 2026.00000
1143.00000 2029.00000
1139.00000 1962.00000
788.00000 2313.00000
1516.00000 2309.00000
870.00000 1971.00000
1436.00000 1964.00000
1137.00000 1815.00000
852.00000 2484.00000
938.00000 2539.00000
1056.00000 2519.00000
1243.00000 2517.00000
1359.00000 2549.00000
1424.00000 2486.00000
IMAGE=fr_m_443_12.JPG
ID=81 
SCALE=0.019956
LM=39
1249.00000 2265.00000
1246.00000 2172.00000
967.00000 2149.00000
1127.00000 2131.00000
1037.00000 2171.00000
1040.00000 2120.00000
1060.00000 2157.00000
1355.00000 2136.00000
1510.00000 2161.00000
1445.00000 2181.00000
1442.00000 2130.00000
1437.00000 2168.00000
1127.00000 1932.00000
1355.00000 1937.00000
1151.00000 1990.00000
1325.00000 1993.00000
1171.00000 1882.00000
1306.00000 1884.00000
1245.00000 1887.00000
1239.00000 1776.00000
1199.00000 1793.00000
1285.00000 1795.00000
1171.00000 1783.00000
1308.00000 1786.00000
1104.00000 1750.00000
1390.00000 1759.00000
1239.00000 1743.00000
1241.00000 1680.00000
841.00000 2035.00000
1657.00000 2049.00000
941.00000 1685.00000
1567.00000 1690.00000
1254.00000 1519.00000
883.00000 2265.00000
961.00000 2307.00000
1135.00000 2255.00000
1349.00000 2265.00000
1515.00000 2313.00000
1572.00000 2275.00000
IMAGE=fr_m_446_12.JPG
ID=82 
SCALE=0.017256
LM=39
1474.00000 2817.00000
1468.00000 2691.00000
1171.00000 2665.00000
1344.00000 2644.00000
1254.00000 2687.00000
1256.00000 2638.00000
1262.00000 2677.00000
1591.00000 2651.00000
1745.00000 2664.00000
1674.00000 2695.00000
1671.00000 2643.00000
1663.00000 2679.00000
1347.00000 2435.00000
1606.00000 2436.00000
1379.00000 2497.00000
1568.00000 2501.00000
1399.00000 2379.00000
1555.00000 2379.00000
1487.00000 2391.00000
1481.00000 2310.00000
1451.00000 2321.00000
1518.00000 2322.00000
1395.00000 2298.00000
1553.00000 2308.00000
1321.00000 2217.00000
1634.00000 2220.00000
1477.00000 2235.00000
1478.00000 2138.00000
944.00000 2543.00000
1955.00000 2559.00000
1043.00000 2128.00000
1871.00000 2104.00000
1468.00000 1936.00000
1053.00000 2803.00000
1167.00000 2853.00000
1372.00000 2790.00000
1555.00000 2790.00000
1761.00000 2859.00000
1854.00000 2787.00000
IMAGE=fr_m_456_12.JPG
ID=83 
SCALE=0.017193
LM=39
1313.00000 2498.00000
1309.00000 2351.00000
965.00000 2334.00000
1145.00000 2311.00000
1057.00000 2358.00000
1057.00000 2298.00000
1070.00000 2348.00000
1469.00000 2321.00000
1638.00000 2339.00000
1556.00000 2365.00000
1556.00000 2310.00000
1534.00000 2355.00000
1141.00000 2019.00000
1453.00000 2022.00000
1186.00000 2098.00000
1407.00000 2100.00000
1198.00000 1961.00000
1404.00000 1961.00000
1300.00000 1959.00000
1302.00000 1829.00000
1248.00000 1853.00000
1353.00000 1854.00000
1199.00000 1828.00000
1403.00000 1829.00000
1129.00000 1765.00000
1480.00000 1781.00000
1299.00000 1772.00000
1307.00000 1687.00000
761.00000 2211.00000
1857.00000 2212.00000
903.00000 1713.00000
1697.00000 1702.00000
1310.00000 1442.00000
870.00000 2466.00000
952.00000 2552.00000
1190.00000 2459.00000
1462.00000 2485.00000
1657.00000 2561.00000
1737.00000 2472.00000
IMAGE=fr_m_457_12.JPG
ID=84 
SCALE=0.013975
LM=39
1387.00000 2622.00000
1391.00000 2517.00000
1144.00000 2501.00000
1285.00000 2485.00000
1224.00000 2518.00000
1204.00000 2474.00000
1212.00000 2508.00000
1479.00000 2485.00000
1617.00000 2496.00000
1553.00000 2522.00000
1549.00000 2474.00000
1544.00000 2507.00000
1271.00000 2296.00000
1497.00000 2287.00000
1307.00000 2352.00000
1467.00000 2348.00000
1314.00000 2241.00000
1458.00000 2237.00000
1390.00000 2261.00000
1388.00000 2167.00000
1361.00000 2182.00000
1429.00000 2179.00000
1311.00000 2156.00000
1455.00000 2159.00000
1258.00000 2089.00000
1493.00000 2088.00000
1384.00000 2111.00000
1380.00000 2035.00000
969.00000 2399.00000
1776.00000 2373.00000
1042.00000 2031.00000
1690.00000 2000.00000
1373.00000 1854.00000
1078.00000 2600.00000
1147.00000 2663.00000
1313.00000 2606.00000
1452.00000 2615.00000
1608.00000 2665.00000
1697.00000 2579.00000
IMAGE=fr_m_460_12.JPG
ID=85 
SCALE=0.019682
LM=39
1140.00000 2891.00000
1132.00000 2773.00000
870.00000 2765.00000
1011.00000 2745.00000
929.00000 2785.00000
937.00000 2738.00000
941.00000 2773.00000
1237.00000 2740.00000
1369.00000 2742.00000
1315.00000 2771.00000
1311.00000 2728.00000
1306.00000 2757.00000
1012.00000 2544.00000
1234.00000 2529.00000
1050.00000 2597.00000
1212.00000 2586.00000
1048.00000 2487.00000
1188.00000 2481.00000
1125.00000 2494.00000
1117.00000 2437.00000
1091.00000 2455.00000
1151.00000 2449.00000
1040.00000 2431.00000
1188.00000 2426.00000
961.00000 2374.00000
1263.00000 2362.00000
1117.00000 2378.00000
1111.00000 2310.00000
706.00000 2677.00000
1526.00000 2614.00000
778.00000 2314.00000
1430.00000 2263.00000
1096.00000 2133.00000
806.00000 2874.00000
877.00000 2933.00000
1040.00000 2890.00000
1228.00000 2877.00000
1394.00000 2902.00000
1446.00000 2847.00000
IMAGE=fr_m_467_12.JPG
ID=86 
SCALE=0.019460
LM=39
1403.00000 2534.00000
1403.00000 2438.00000
1141.00000 2418.00000
1286.00000 2404.00000
1207.00000 2434.00000
1211.00000 2394.00000
1225.00000 2432.00000
1512.00000 2405.00000
1653.00000 2426.00000
1598.00000 2444.00000
1596.00000 2400.00000
1588.00000 2440.00000
1290.00000 2197.00000
1506.00000 2198.00000
1314.00000 2252.00000
1485.00000 2257.00000
1326.00000 2149.00000
1468.00000 2148.00000
1401.00000 2162.00000
1399.00000 2055.00000
1367.00000 2067.00000
1431.00000 2067.00000
1324.00000 2042.00000
1468.00000 2043.00000
1278.00000 1996.00000
1518.00000 1996.00000
1397.00000 1993.00000
1398.00000 1932.00000
1002.00000 2308.00000
1828.00000 2320.00000
1099.00000 1938.00000
1725.00000 1929.00000
1391.00000 1743.00000
1071.00000 2510.00000
1143.00000 2576.00000
1311.00000 2517.00000
1502.00000 2534.00000
1664.00000 2575.00000
1740.00000 2517.00000
IMAGE=fr_m_469_12.JPG
ID=87 
SCALE=0.018205
LM=39
1251.00000 2177.00000
1248.00000 2016.00000
863.00000 1984.00000
1095.00000 1957.00000
961.00000 2031.00000
964.00000 1941.00000
980.00000 1997.00000
1417.00000 1958.00000
1650.00000 1981.00000
1549.00000 2027.00000
1543.00000 1942.00000
1536.00000 1992.00000
1092.00000 1653.00000
1420.00000 1653.00000
1127.00000 1727.00000
1380.00000 1734.00000
1158.00000 1563.00000
1352.00000 1558.00000
1256.00000 1586.00000
1254.00000 1422.00000
1212.00000 1448.00000
1303.00000 1449.00000
1151.00000 1424.00000
1347.00000 1433.00000
1051.00000 1331.00000
1439.00000 1338.00000
1253.00000 1356.00000
1257.00000 1250.00000
610.00000 1839.00000
1906.00000 1842.00000
754.00000 1283.00000
1727.00000 1248.00000
1248.00000 959.00000
720.00000 2121.00000
862.00000 2220.00000
1132.00000 2140.00000
1376.00000 2152.00000
1663.00000 2220.00000
1778.00000 2139.00000
IMAGE=fr_m_476_12.JPG
ID=88 
SCALE=0.012135
LM=39
933.00000 2517.00000
917.00000 2387.00000
540.00000 2368.00000
748.00000 2346.00000
638.00000 2402.00000
642.00000 2335.00000
667.00000 2387.00000
1098.00000 2319.00000
1297.00000 2319.00000
1203.00000 2380.00000
1200.00000 2305.00000
1188.00000 2361.00000
747.00000 2073.00000
1083.00000 2043.00000
790.00000 2151.00000
1053.00000 2130.00000
791.00000 1993.00000
1024.00000 1975.00000
913.00000 2008.00000
902.00000 1869.00000
854.00000 1890.00000
960.00000 1884.00000
780.00000 1854.00000
1014.00000 1854.00000
710.00000 1783.00000
1103.00000 1768.00000
900.00000 1790.00000
898.00000 1672.00000
336.00000 2248.00000
1515.00000 2146.00000
458.00000 1706.00000
1355.00000 1644.00000
883.00000 1413.00000
445.00000 2511.00000
555.00000 2594.00000
823.00000 2473.00000
1056.00000 2471.00000
1316.00000 2548.00000
1409.00000 2451.00000
IMAGE=fr_m_494_12.JPG
ID=89 
SCALE=0.013191
LM=39
1650.00000 2287.00000
1658.00000 2149.00000
1274.00000 2102.00000
1500.00000 2097.00000
1368.00000 2171.00000
1377.00000 2073.00000
1398.00000 2132.00000
1828.00000 2104.00000
2053.00000 2130.00000
1958.00000 2188.00000
1961.00000 2092.00000
1937.00000 2150.00000
1508.00000 1822.00000
1838.00000 1816.00000
1546.00000 1889.00000
1802.00000 1892.00000
1554.00000 1750.00000
1786.00000 1749.00000
1671.00000 1752.00000
1674.00000 1633.00000
1641.00000 1653.00000
1706.00000 1650.00000
1554.00000 1595.00000
1786.00000 1594.00000
1500.00000 1531.00000
1851.00000 1530.00000
1676.00000 1549.00000
1673.00000 1437.00000
1097.00000 1956.00000
2236.00000 1951.00000
1251.00000 1434.00000
2086.00000 1428.00000
1678.00000 1162.00000
1215.00000 2244.00000
1332.00000 2331.00000
1532.00000 2250.00000
1765.00000 2275.00000
2024.00000 2342.00000
2112.00000 2253.00000
IMAGE=fr_m_503_12.JPG
ID=90 
SCALE=0.012893
LM=39
1293.00000 2630.00000
1301.00000 2477.00000
949.00000 2428.00000
1140.00000 2422.00000
1029.00000 2471.00000
1034.00000 2404.00000
1045.00000 2446.00000
1457.00000 2434.00000
1638.00000 2453.00000
1556.00000 2501.00000
1556.00000 2427.00000
1538.00000 2473.00000
1152.00000 2132.00000
1494.00000 2142.00000
1190.00000 2209.00000
1446.00000 2223.00000
1201.00000 2078.00000
1440.00000 2083.00000
1329.00000 2087.00000
1335.00000 1969.00000
1294.00000 1982.00000
1383.00000 1981.00000
1203.00000 1947.00000
1442.00000 1953.00000
1111.00000 1881.00000
1521.00000 1899.00000
1335.00000 1907.00000
1334.00000 1821.00000
747.00000 2274.00000
1813.00000 2322.00000
878.00000 1805.00000
1702.00000 1797.00000
1318.00000 1545.00000
823.00000 2548.00000
947.00000 2646.00000
1158.00000 2595.00000
1399.00000 2605.00000
1623.00000 2671.00000
1713.00000 2604.00000
IMAGE=fr_m_505_12.JPG
ID=91 
SCALE=0.013217
LM=39
1392.00000 2482.00000
1392.00000 2243.00000
1000.00000 2217.00000
1228.00000 2183.00000
1096.00000 2266.00000
1100.00000 2175.00000
1118.00000 2230.00000
1556.00000 2175.00000
1783.00000 2187.00000
1690.00000 2244.00000
1682.00000 2152.00000
1666.00000 2206.00000
1211.00000 1866.00000
1560.00000 1860.00000
1250.00000 1945.00000
1512.00000 1950.00000
1260.00000 1804.00000
1505.00000 1800.00000
1396.00000 1803.00000
1406.00000 1672.00000
1352.00000 1691.00000
1463.00000 1689.00000
1257.00000 1656.00000
1501.00000 1669.00000
1159.00000 1584.00000
1620.00000 1607.00000
1406.00000 1610.00000
1401.00000 1532.00000
712.00000 2078.00000
2056.00000 2029.00000
868.00000 1459.00000
1925.00000 1440.00000
1407.00000 1172.00000
867.00000 2378.00000
985.00000 2509.00000
1260.00000 2423.00000
1517.00000 2432.00000
1798.00000 2508.00000
1909.00000 2362.00000
IMAGE=fr_m_506_12.JPG
ID=92 
SCALE=0.011598
LM=39
1348.00000 2726.00000
1340.00000 2597.00000
981.00000 2596.00000
1185.00000 2561.00000
1067.00000 2629.00000
1071.00000 2554.00000
1081.00000 2603.00000
1498.00000 2550.00000
1692.00000 2569.00000
1610.00000 2612.00000
1605.00000 2542.00000
1599.00000 2585.00000
1182.00000 2274.00000
1494.00000 2256.00000
1220.00000 2349.00000
1458.00000 2335.00000
1234.00000 2210.00000
1429.00000 2195.00000
1340.00000 2204.00000
1330.00000 2106.00000
1288.00000 2125.00000
1375.00000 2118.00000
1220.00000 2107.00000
1422.00000 2103.00000
1130.00000 2032.00000
1514.00000 2002.00000
1327.00000 2044.00000
1313.00000 1948.00000
761.00000 2458.00000
1847.00000 2406.00000
833.00000 1971.00000
1698.00000 1912.00000
1285.00000 1664.00000
881.00000 2736.00000
1015.00000 2803.00000
1236.00000 2706.00000
1482.00000 2705.00000
1696.00000 2790.00000
1794.00000 2712.00000
IMAGE=fr_m_508_12.JPG
ID=93 
SCALE=0.012530
LM=39
1175.00000 2673.00000
1159.00000 2522.00000
838.00000 2482.00000
1021.00000 2468.00000
912.00000 2515.00000
921.00000 2455.00000
936.00000 2494.00000
1298.00000 2466.00000
1474.00000 2480.00000
1391.00000 2514.00000
1393.00000 2453.00000
1382.00000 2495.00000
1010.00000 2207.00000
1313.00000 2204.00000
1053.00000 2289.00000
1271.00000 2288.00000
1058.00000 2135.00000
1260.00000 2135.00000
1166.00000 2155.00000
1173.00000 2026.00000
1133.00000 2041.00000
1209.00000 2045.00000
1059.00000 2009.00000
1256.00000 2026.00000
992.00000 1941.00000
1336.00000 1948.00000
1173.00000 1956.00000
1170.00000 1866.00000
625.00000 2349.00000
1673.00000 2353.00000
736.00000 1847.00000
1549.00000 1840.00000
1165.00000 1625.00000
760.00000 2632.00000
872.00000 2718.00000
1064.00000 2654.00000
1290.00000 2659.00000
1456.00000 2703.00000
1532.00000 2644.00000
IMAGE=fr_m_509_12.JPG
ID=94 
SCALE=0.013486
LM=39
1308.00000 2704.00000
1301.00000 2580.00000
1018.00000 2545.00000
1173.00000 2529.00000
1088.00000 2574.00000
1092.00000 2520.00000
1105.00000 2560.00000
1431.00000 2518.00000
1573.00000 2528.00000
1504.00000 2565.00000
1503.00000 2509.00000
1500.00000 2547.00000
1154.00000 2262.00000
1459.00000 2244.00000
1192.00000 2328.00000
1423.00000 2319.00000
1195.00000 2205.00000
1411.00000 2194.00000
1308.00000 2208.00000
1302.00000 2086.00000
1273.00000 2099.00000
1340.00000 2094.00000
1186.00000 2057.00000
1402.00000 2050.00000
1140.00000 2021.00000
1447.00000 2008.00000
1298.00000 2031.00000
1292.00000 1975.00000
778.00000 2444.00000
1770.00000 2392.00000
880.00000 1981.00000
1632.00000 1926.00000
1275.00000 1744.00000
902.00000 2632.00000
995.00000 2724.00000
1209.00000 2666.00000
1405.00000 2671.00000
1610.00000 2703.00000
1695.00000 2607.00000
IMAGE=fr_m_522_12.JPG
ID=95 
SCALE=0.015089
LM=39
1352.00000 2761.00000
1343.00000 2625.00000
1028.00000 2567.00000
1211.00000 2558.00000
1108.00000 2611.00000
1115.00000 2549.00000
1122.00000 2587.00000
1460.00000 2549.00000
1634.00000 2558.00000
1556.00000 2602.00000
1556.00000 2538.00000
1545.00000 2578.00000
1199.00000 2319.00000
1486.00000 2311.00000
1240.00000 2383.00000
1447.00000 2376.00000
1243.00000 2253.00000
1437.00000 2249.00000
1344.00000 2262.00000
1339.00000 2144.00000
1301.00000 2161.00000
1388.00000 2160.00000
1240.00000 2142.00000
1428.00000 2144.00000
1172.00000 2085.00000
1505.00000 2084.00000
1339.00000 2096.00000
1344.00000 2014.00000
830.00000 2428.00000
1787.00000 2436.00000
965.00000 2002.00000
1655.00000 1979.00000
1333.00000 1777.00000
941.00000 2712.00000
1031.00000 2801.00000
1217.00000 2746.00000
1467.00000 2742.00000
1629.00000 2790.00000
1699.00000 2687.00000
IMAGE=fr_m_524_12.JPG
ID=96 
SCALE=0.015545
LM=39
1303.00000 2923.00000
1291.00000 2783.00000
987.00000 2718.00000
1156.00000 2714.00000
1060.00000 2753.00000
1061.00000 2699.00000
1066.00000 2732.00000
1419.00000 2723.00000
1580.00000 2727.00000
1503.00000 2765.00000
1502.00000 2705.00000
1494.00000 2745.00000
1158.00000 2501.00000
1442.00000 2502.00000
1197.00000 2570.00000
1404.00000 2573.00000
1206.00000 2442.00000
1394.00000 2442.00000
1314.00000 2447.00000
1298.00000 2355.00000
1259.00000 2365.00000
1335.00000 2365.00000
1207.00000 2341.00000
1392.00000 2346.00000
1136.00000 2284.00000
1437.00000 2280.00000
1296.00000 2285.00000
1287.00000 2182.00000
751.00000 2597.00000
1748.00000 2575.00000
842.00000 2185.00000
1622.00000 2171.00000
1276.00000 1974.00000
875.00000 2811.00000
1002.00000 2924.00000
1198.00000 2891.00000
1405.00000 2901.00000
1579.00000 2927.00000
1676.00000 2826.00000
IMAGE=fr_m_525_12.JPG
ID=97 
SCALE=0.015879
LM=39
1224.00000 2437.00000
1213.00000 2304.00000
929.00000 2267.00000
1098.00000 2257.00000
996.00000 2310.00000
1000.00000 2237.00000
1010.00000 2276.00000
1335.00000 2259.00000
1504.00000 2269.00000
1431.00000 2317.00000
1425.00000 2243.00000
1420.00000 2285.00000
1097.00000 2008.00000
1349.00000 2003.00000
1132.00000 2071.00000
1306.00000 2078.00000
1132.00000 1958.00000
1318.00000 1962.00000
1232.00000 1968.00000
1223.00000 1877.00000
1186.00000 1894.00000
1275.00000 1893.00000
1134.00000 1869.00000
1319.00000 1872.00000
1075.00000 1808.00000
1378.00000 1816.00000
1221.00000 1824.00000
1224.00000 1758.00000
730.00000 2138.00000
1691.00000 2117.00000
834.00000 1729.00000
1604.00000 1729.00000
1226.00000 1577.00000
849.00000 2373.00000
949.00000 2467.00000
1145.00000 2410.00000
1309.00000 2424.00000
1491.00000 2464.00000
1575.00000 2396.00000
IMAGE=fr_m_526_12.JPG
ID=98 
SCALE=0.015139
LM=39
1256.00000 2576.00000
1243.00000 2462.00000
993.00000 2438.00000
1137.00000 2415.00000
1058.00000 2468.00000
1057.00000 2407.00000
1071.00000 2444.00000
1356.00000 2414.00000
1501.00000 2435.00000
1441.00000 2466.00000
1437.00000 2408.00000
1433.00000 2447.00000
1121.00000 2224.00000
1360.00000 2221.00000
1137.00000 2281.00000
1332.00000 2286.00000
1163.00000 2173.00000
1317.00000 2175.00000
1240.00000 2179.00000
1250.00000 2110.00000
1210.00000 2121.00000
1287.00000 2121.00000
1159.00000 2094.00000
1315.00000 2110.00000
1071.00000 2052.00000
1406.00000 2059.00000
1246.00000 2054.00000
1248.00000 1995.00000
839.00000 2322.00000
1662.00000 2323.00000
926.00000 1973.00000
1568.00000 1958.00000
1245.00000 1772.00000
931.00000 2545.00000
1002.00000 2608.00000
1168.00000 2554.00000
1350.00000 2565.00000
1493.00000 2600.00000
1569.00000 2527.00000
IMAGE=fr_m_530_12.JPG
ID=99 
SCALE=0.016282
LM=39
1031.00000 1903.00000
1031.00000 1774.00000
712.00000 1737.00000
890.00000 1721.00000
789.00000 1768.00000
788.00000 1695.00000
808.00000 1739.00000
1188.00000 1721.00000
1356.00000 1741.00000
1286.00000 1773.00000
1290.00000 1702.00000
1267.00000 1749.00000
894.00000 1472.00000
1194.00000 1473.00000
946.00000 1546.00000
1146.00000 1548.00000
950.00000 1416.00000
1134.00000 1417.00000
1045.00000 1402.00000
1050.00000 1298.00000
1010.00000 1315.00000
1092.00000 1315.00000
949.00000 1287.00000
1134.00000 1303.00000
868.00000 1239.00000
1209.00000 1246.00000
1052.00000 1257.00000
1049.00000 1194.00000
512.00000 1598.00000
1558.00000 1605.00000
647.00000 1178.00000
1433.00000 1168.00000
1046.00000 980.00000
608.00000 1843.00000
697.00000 1926.00000
925.00000 1864.00000
1146.00000 1879.00000
1375.00000 1927.00000
1461.00000 1840.00000
IMAGE=fr_m_545_12.JPG
ID=100 
SCALE=0.014813
LM=39
1459.00000 2429.00000
1451.00000 2314.00000
1151.00000 2255.00000
1310.00000 2237.00000
1223.00000 2289.00000
1222.00000 2232.00000
1237.00000 2272.00000
1576.00000 2236.00000
1727.00000 2240.00000
1664.00000 2278.00000
1656.00000 2223.00000
1649.00000 2261.00000
1298.00000 1964.00000
1577.00000 1955.00000
1328.00000 2043.00000
1547.00000 2036.00000
1356.00000 1904.00000
1518.00000 1902.00000
1436.00000 1908.00000
1431.00000 1796.00000
1387.00000 1814.00000
1475.00000 1805.00000
1349.00000 1795.00000
1509.00000 1788.00000
1273.00000 1732.00000
1574.00000 1722.00000
1427.00000 1732.00000
1422.00000 1641.00000
973.00000 2145.00000
1877.00000 2115.00000
1072.00000 1702.00000
1745.00000 1664.00000
1414.00000 1460.00000
1053.00000 2345.00000
1129.00000 2447.00000
1365.00000 2386.00000
1545.00000 2400.00000
1765.00000 2423.00000
1834.00000 2308.00000
IMAGE=fr_m_560_12.JPG
ID=101 
SCALE=0.015484
LM=39
1600.00000 2740.00000
1603.00000 2613.00000
1298.00000 2572.00000
1469.00000 2550.00000
1372.00000 2597.00000
1377.00000 2540.00000
1382.00000 2576.00000
1736.00000 2561.00000
1885.00000 2576.00000
1817.00000 2610.00000
1813.00000 2547.00000
1799.00000 2583.00000
1470.00000 2312.00000
1754.00000 2313.00000
1512.00000 2378.00000
1723.00000 2382.00000
1523.00000 2258.00000
1709.00000 2259.00000
1631.00000 2259.00000
1627.00000 2157.00000
1587.00000 2174.00000
1682.00000 2171.00000
1521.00000 2154.00000
1708.00000 2160.00000
1442.00000 2106.00000
1785.00000 2108.00000
1628.00000 2119.00000
1625.00000 2064.00000
1085.00000 2443.00000
2025.00000 2450.00000
1187.00000 2004.00000
1901.00000 2002.00000
1618.00000 1822.00000
1198.00000 2683.00000
1303.00000 2761.00000
1489.00000 2714.00000
1715.00000 2730.00000
1875.00000 2783.00000
1959.00000 2698.00000
IMAGE=fr_m_574_12.JPG
ID=102 
SCALE=0.014122
LM=39
1221.00000 2439.00000
1236.00000 2260.00000
854.00000 2211.00000
1070.00000 2193.00000
947.00000 2249.00000
954.00000 2174.00000
972.00000 2220.00000
1408.00000 2209.00000
1611.00000 2241.00000
1525.00000 2277.00000
1524.00000 2200.00000
1503.00000 2245.00000
1073.00000 1910.00000
1417.00000 1921.00000
1130.00000 1995.00000
1369.00000 1997.00000
1131.00000 1842.00000
1351.00000 1843.00000
1246.00000 1853.00000
1246.00000 1770.00000
1198.00000 1780.00000
1289.00000 1782.00000
1134.00000 1744.00000
1357.00000 1758.00000
1060.00000 1632.00000
1446.00000 1642.00000
1252.00000 1664.00000
1250.00000 1558.00000
596.00000 2045.00000
1852.00000 2043.00000
744.00000 1513.00000
1750.00000 1520.00000
1248.00000 1268.00000
685.00000 2353.00000
807.00000 2461.00000
1151.00000 2368.00000
1298.00000 2393.00000
1633.00000 2500.00000
1744.00000 2387.00000
IMAGE=fr_m_582_12.JPG
ID=103 
SCALE=0.013110
LM=39
1600.00000 2272.00000
1607.00000 2151.00000
1275.00000 2114.00000
1471.00000 2096.00000
1366.00000 2149.00000
1369.00000 2090.00000
1382.00000 2129.00000
1729.00000 2103.00000
1925.00000 2122.00000
1835.00000 2156.00000
1831.00000 2093.00000
1825.00000 2135.00000
1473.00000 1875.00000
1739.00000 1882.00000
1504.00000 1940.00000
1710.00000 1941.00000
1522.00000 1816.00000
1685.00000 1812.00000
1608.00000 1826.00000
1611.00000 1709.00000
1588.00000 1719.00000
1649.00000 1723.00000
1520.00000 1698.00000
1684.00000 1711.00000
1472.00000 1656.00000
1755.00000 1667.00000
1611.00000 1672.00000
1609.00000 1613.00000
1077.00000 1981.00000
2126.00000 1978.00000
1176.00000 1565.00000
2044.00000 1569.00000
1621.00000 1343.00000
1139.00000 2219.00000
1277.00000 2308.00000
1527.00000 2224.00000
1691.00000 2242.00000
1912.00000 2323.00000
2041.00000 2240.00000
IMAGE=fr_m_586_12.JPG
ID=104 
SCALE=0.015331
LM=39
1241.00000 2606.00000
1235.00000 2498.00000
929.00000 2483.00000
1098.00000 2463.00000
994.00000 2506.00000
1001.00000 2453.00000
1012.00000 2493.00000
1365.00000 2460.00000
1539.00000 2470.00000
1466.00000 2498.00000
1459.00000 2443.00000
1457.00000 2485.00000
1075.00000 2228.00000
1379.00000 2230.00000
1108.00000 2294.00000
1336.00000 2298.00000
1137.00000 2171.00000
1327.00000 2172.00000
1231.00000 2174.00000
1231.00000 2091.00000
1199.00000 2099.00000
1268.00000 2102.00000
1138.00000 2070.00000
1327.00000 2083.00000
1064.00000 2010.00000
1391.00000 2016.00000
1231.00000 2021.00000
1231.00000 1940.00000
732.00000 2355.00000
1726.00000 2341.00000
822.00000 1903.00000
1619.00000 1899.00000
1229.00000 1715.00000
812.00000 2580.00000
929.00000 2666.00000
1160.00000 2584.00000
1322.00000 2576.00000
1552.00000 2652.00000
1642.00000 2575.00000
IMAGE=fr_m_588_12.JPG
ID=105 
SCALE=0.015564
LM=39
1459.00000 2510.00000
1448.00000 2362.00000
1109.00000 2348.00000
1303.00000 2325.00000
1192.00000 2391.00000
1196.00000 2315.00000
1201.00000 2365.00000
1585.00000 2320.00000
1778.00000 2346.00000
1697.00000 2385.00000
1695.00000 2311.00000
1683.00000 2359.00000
1285.00000 2017.00000
1616.00000 2020.00000
1341.00000 2099.00000
1580.00000 2095.00000
1333.00000 1942.00000
1560.00000 1938.00000
1458.00000 1950.00000
1451.00000 1844.00000
1402.00000 1860.00000
1511.00000 1862.00000
1331.00000 1826.00000
1553.00000 1838.00000
1256.00000 1756.00000
1631.00000 1765.00000
1448.00000 1769.00000
1449.00000 1685.00000
902.00000 2198.00000
1970.00000 2195.00000
1038.00000 1672.00000
1832.00000 1677.00000
1446.00000 1434.00000
1009.00000 2452.00000
1124.00000 2567.00000
1378.00000 2452.00000
1542.00000 2459.00000
1753.00000 2553.00000
1860.00000 2441.00000
IMAGE=fr_m_602_12.JPG
ID=106 
SCALE=0.013872
LM=39
1350.00000 2379.00000
1345.00000 2294.00000
1141.00000 2278.00000
1255.00000 2264.00000
1188.00000 2290.00000
1190.00000 2263.00000
1194.00000 2282.00000
1436.00000 2255.00000
1547.00000 2252.00000
1507.00000 2275.00000
1504.00000 2244.00000
1498.00000 2266.00000
1244.00000 2088.00000
1436.00000 2078.00000
1268.00000 2130.00000
1414.00000 2122.00000
1276.00000 2044.00000
1397.00000 2042.00000
1336.00000 2049.00000
1335.00000 1974.00000
1314.00000 1987.00000
1362.00000 1987.00000
1270.00000 1972.00000
1393.00000 1973.00000
1223.00000 1941.00000
1454.00000 1937.00000
1336.00000 1942.00000
1335.00000 1886.00000
1003.00000 2194.00000
1695.00000 2173.00000
1086.00000 1883.00000
1609.00000 1876.00000
1335.00000 1739.00000
1060.00000 2347.00000
1116.00000 2399.00000
1276.00000 2364.00000
1419.00000 2368.00000
1577.00000 2390.00000
1623.00000 2329.00000
IMAGE=fr_m_611_12.JPG
ID=107 
SCALE=0.020515
LM=39
1250.00000 2752.00000
1248.00000 2665.00000
1061.00000 2648.00000
1162.00000 2641.00000
1107.00000 2669.00000
1109.00000 2635.00000
1114.00000 2658.00000
1335.00000 2638.00000
1437.00000 2643.00000
1390.00000 2665.00000
1388.00000 2632.00000
1386.00000 2655.00000
1162.00000 2485.00000
1327.00000 2483.00000
1181.00000 2522.00000
1307.00000 2522.00000
1189.00000 2442.00000
1297.00000 2442.00000
1245.00000 2448.00000
1246.00000 2389.00000
1231.00000 2398.00000
1266.00000 2399.00000
1189.00000 2382.00000
1297.00000 2391.00000
1137.00000 2338.00000
1353.00000 2342.00000
1247.00000 2345.00000
1246.00000 2294.00000
915.00000 2578.00000
1587.00000 2565.00000
990.00000 2269.00000
1527.00000 2264.00000
1252.00000 2125.00000
989.00000 2703.00000
1030.00000 2762.00000
1176.00000 2739.00000
1312.00000 2737.00000
1457.00000 2764.00000
1516.00000 2709.00000
IMAGE=fr_m_613_12.JPG
ID=108 
SCALE=0.024755
LM=39
1586.00000 2461.00000
1582.00000 2382.00000
1393.00000 2342.00000
1500.00000 2336.00000
1442.00000 2365.00000
1444.00000 2328.00000
1447.00000 2354.00000
1662.00000 2335.00000
1771.00000 2345.00000
1723.00000 2366.00000
1720.00000 2329.00000
1716.00000 2356.00000
1498.00000 2188.00000
1680.00000 2184.00000
1523.00000 2234.00000
1649.00000 2236.00000
1525.00000 2141.00000
1652.00000 2140.00000
1588.00000 2154.00000
1597.00000 2084.00000
1575.00000 2089.00000
1616.00000 2090.00000
1526.00000 2064.00000
1650.00000 2069.00000
1501.00000 2030.00000
1687.00000 2032.00000
1595.00000 2039.00000
1596.00000 2000.00000
1231.00000 2266.00000
1907.00000 2264.00000
1289.00000 1964.00000
1859.00000 1965.00000
1588.00000 1817.00000
1321.00000 2436.00000
1387.00000 2492.00000
1532.00000 2443.00000
1637.00000 2444.00000
1770.00000 2489.00000
1836.00000 2430.00000
IMAGE=fr_m_616_12.JPG
ID=109 
SCALE=0.021712
LM=39
1334.00000 2276.00000
1322.00000 2164.00000
1037.00000 2125.00000
1191.00000 2118.00000
1102.00000 2155.00000
1106.00000 2109.00000
1116.00000 2139.00000
1456.00000 2114.00000
1606.00000 2114.00000
1545.00000 2151.00000
1542.00000 2102.00000
1533.00000 2135.00000
1190.00000 1870.00000
1450.00000 1864.00000
1226.00000 1938.00000
1411.00000 1940.00000
1230.00000 1808.00000
1399.00000 1806.00000
1322.00000 1810.00000
1316.00000 1728.00000
1283.00000 1742.00000
1361.00000 1742.00000
1229.00000 1722.00000
1397.00000 1726.00000
1182.00000 1656.00000
1467.00000 1653.00000
1316.00000 1670.00000
1326.00000 1599.00000
857.00000 2008.00000
1774.00000 1998.00000
986.00000 1589.00000
1648.00000 1579.00000
1324.00000 1391.00000
946.00000 2243.00000
1017.00000 2308.00000
1204.00000 2261.00000
1450.00000 2258.00000
1642.00000 2302.00000
1698.00000 2221.00000
IMAGE=fr_m_620_12.JPG
ID=110 
SCALE=0.015371
LM=39
1512.00000 2228.00000
1512.00000 2092.00000
1184.00000 2076.00000
1370.00000 2053.00000
1263.00000 2106.00000
1274.00000 2038.00000
1285.00000 2086.00000
1658.00000 2057.00000
1841.00000 2083.00000
1765.00000 2114.00000
1759.00000 2047.00000
1752.00000 2093.00000
1377.00000 1782.00000
1656.00000 1779.00000
1409.00000 1840.00000
1621.00000 1844.00000
1415.00000 1722.00000
1612.00000 1722.00000
1515.00000 1732.00000
1515.00000 1611.00000
1480.00000 1620.00000
1561.00000 1621.00000
1413.00000 1598.00000
1609.00000 1602.00000
1342.00000 1548.00000
1689.00000 1547.00000
1521.00000 1551.00000
1520.00000 1475.00000
974.00000 1943.00000
2077.00000 1925.00000
1085.00000 1452.00000
1954.00000 1437.00000
1516.00000 1198.00000
1086.00000 2196.00000
1192.00000 2262.00000
1398.00000 2192.00000
1636.00000 2205.00000
1834.00000 2275.00000
1932.00000 2204.00000
IMAGE=fr_m_622_12.JPG
ID=111 
SCALE=0.014028
LM=39
1332.00000 2220.00000
1337.00000 2052.00000
887.00000 2026.00000
1157.00000 1982.00000
998.00000 2071.00000
1007.00000 1953.00000
1031.00000 2031.00000
1533.00000 1998.00000
1795.00000 2057.00000
1678.00000 2102.00000
1676.00000 1980.00000
1661.00000 2062.00000
1167.00000 1608.00000
1551.00000 1610.00000
1210.00000 1702.00000
1511.00000 1710.00000
1243.00000 1525.00000
1475.00000 1517.00000
1362.00000 1498.00000
1354.00000 1369.00000
1299.00000 1399.00000
1421.00000 1397.00000
1238.00000 1389.00000
1476.00000 1380.00000
1135.00000 1296.00000
1596.00000 1299.00000
1354.00000 1292.00000
1354.00000 1172.00000
675.00000 1819.00000
2048.00000 1830.00000
808.00000 1355.00000
1934.00000 1361.00000
1360.00000 945.00000
751.00000 2187.00000
877.00000 2289.00000
1239.00000 2170.00000
1448.00000 2180.00000
1795.00000 2317.00000
1935.00000 2196.00000
IMAGE=fr_m_631_12.JPG
ID=112 
SCALE=0.009580
LM=39
1522.00000 2336.00000
1524.00000 2196.00000
1191.00000 2169.00000
1387.00000 2154.00000
1270.00000 2213.00000
1277.00000 2143.00000
1282.00000 2190.00000
1643.00000 2157.00000
1825.00000 2182.00000
1745.00000 2221.00000
1743.00000 2146.00000
1731.00000 2199.00000
1364.00000 1911.00000
1664.00000 1910.00000
1404.00000 1978.00000
1623.00000 1978.00000
1414.00000 1848.00000
1618.00000 1847.00000
1520.00000 1863.00000
1515.00000 1756.00000
1482.00000 1762.00000
1559.00000 1767.00000
1409.00000 1735.00000
1616.00000 1744.00000
1335.00000 1677.00000
1693.00000 1679.00000
1513.00000 1691.00000
1510.00000 1608.00000
961.00000 2047.00000
1997.00000 2066.00000
1089.00000 1584.00000
1869.00000 1571.00000
1509.00000 1381.00000
1088.00000 2279.00000
1195.00000 2388.00000
1426.00000 2295.00000
1596.00000 2307.00000
1817.00000 2405.00000
1911.00000 2308.00000
IMAGE=fr_m_641_12.JPG
ID=113 
SCALE=0.014328
LM=39
1439.00000 2080.00000
1439.00000 1934.00000
1060.00000 1896.00000
1272.00000 1875.00000
1149.00000 1924.00000
1153.00000 1865.00000
1167.00000 1916.00000
1582.00000 1880.00000
1791.00000 1894.00000
1698.00000 1931.00000
1689.00000 1867.00000
1681.00000 1917.00000
1251.00000 1590.00000
1600.00000 1592.00000
1299.00000 1666.00000
1557.00000 1665.00000
1314.00000 1515.00000
1543.00000 1524.00000
1441.00000 1523.00000
1433.00000 1451.00000
1399.00000 1462.00000
1487.00000 1461.00000
1312.00000 1435.00000
1546.00000 1442.00000
1227.00000 1319.00000
1631.00000 1320.00000
1436.00000 1356.00000
1439.00000 1242.00000
783.00000 1752.00000
2055.00000 1747.00000
920.00000 1208.00000
1922.00000 1194.00000
1443.00000 919.00000
932.00000 2030.00000
1041.00000 2142.00000
1329.00000 2023.00000
1572.00000 2054.00000
1822.00000 2152.00000
1924.00000 2027.00000
IMAGE=fr_m_642_12.JPG
ID=114 
SCALE=0.012739
LM=39
1279.00000 2289.00000
1271.00000 2070.00000
880.00000 2031.00000
1095.00000 2020.00000
960.00000 2082.00000
971.00000 2008.00000
989.00000 2048.00000
1442.00000 2023.00000
1660.00000 2030.00000
1565.00000 2079.00000
1560.00000 2009.00000
1547.00000 2047.00000
1115.00000 1736.00000
1426.00000 1723.00000
1156.00000 1816.00000
1389.00000 1812.00000
1164.00000 1659.00000
1360.00000 1653.00000
1263.00000 1652.00000
1257.00000 1524.00000
1217.00000 1543.00000
1305.00000 1542.00000
1161.00000 1523.00000
1362.00000 1522.00000
1055.00000 1463.00000
1479.00000 1472.00000
1257.00000 1459.00000
1258.00000 1372.00000
662.00000 1869.00000
1870.00000 1852.00000
793.00000 1332.00000
1743.00000 1319.00000
1263.00000 1052.00000
759.00000 2210.00000
868.00000 2323.00000
1121.00000 2263.00000
1428.00000 2264.00000
1704.00000 2320.00000
1775.00000 2201.00000
IMAGE=fr_m_649_12.JPG
ID=115 
SCALE=0.012401
LM=39
1282.00000 2096.00000
1280.00000 1971.00000
956.00000 1955.00000
1142.00000 1926.00000
1034.00000 1980.00000
1038.00000 1918.00000
1047.00000 1960.00000
1423.00000 1932.00000
1614.00000 1957.00000
1528.00000 1982.00000
1528.00000 1927.00000
1517.00000 1965.00000
1129.00000 1691.00000
1438.00000 1690.00000
1166.00000 1759.00000
1403.00000 1759.00000
1195.00000 1615.00000
1374.00000 1616.00000
1285.00000 1629.00000
1284.00000 1520.00000
1242.00000 1542.00000
1327.00000 1539.00000
1196.00000 1517.00000
1370.00000 1512.00000
1113.00000 1422.00000
1460.00000 1432.00000
1281.00000 1454.00000
1278.00000 1362.00000
780.00000 1813.00000
1796.00000 1816.00000
919.00000 1355.00000
1676.00000 1363.00000
1300.00000 1108.00000
823.00000 2053.00000
938.00000 2154.00000
1182.00000 2054.00000
1406.00000 2086.00000
1630.00000 2155.00000
1746.00000 2047.00000
IMAGE=fr_m_651_12.JPG
ID=116 
SCALE=0.014689
LM=39
1378.00000 3109.00000
1368.00000 2977.00000
1049.00000 2965.00000
1238.00000 2959.00000
1130.00000 3007.00000
1135.00000 2946.00000
1148.00000 2992.00000
1497.00000 2945.00000
1681.00000 2947.00000
1598.00000 2992.00000
1598.00000 2931.00000
1581.00000 2977.00000
1237.00000 2690.00000
1494.00000 2681.00000
1260.00000 2747.00000
1471.00000 2745.00000
1283.00000 2631.00000
1440.00000 2627.00000
1365.00000 2640.00000
1358.00000 2549.00000
1325.00000 2569.00000
1402.00000 2565.00000
1277.00000 2540.00000
1435.00000 2548.00000
1225.00000 2470.00000
1507.00000 2462.00000
1358.00000 2488.00000
1358.00000 2418.00000
820.00000 2836.00000
1893.00000 2831.00000
951.00000 2391.00000
1768.00000 2376.00000
1369.00000 2097.00000
938.00000 3082.00000
1032.00000 3177.00000
1273.00000 3097.00000
1480.00000 3093.00000
1723.00000 3147.00000
1797.00000 3054.00000
IMAGE=fr_m_002_15.JPG
ID=117 
SCALE=0.015191
LM=39
1211.00000 2695.00000
1210.00000 2574.00000
918.00000 2542.00000
1095.00000 2523.00000
992.00000 2571.00000
994.00000 2520.00000
999.00000 2555.00000
1330.00000 2528.00000
1504.00000 2551.00000
1432.00000 2578.00000
1429.00000 2525.00000
1425.00000 2563.00000
1079.00000 2270.00000
1355.00000 2261.00000
1110.00000 2329.00000
1324.00000 2330.00000
1123.00000 2213.00000
1307.00000 2205.00000
1216.00000 2213.00000
1217.00000 2103.00000
1176.00000 2120.00000
1267.00000 2115.00000
1119.00000 2096.00000
1305.00000 2103.00000
1076.00000 2049.00000
1375.00000 2051.00000
1219.00000 2044.00000
1221.00000 1955.00000
729.00000 2417.00000
1700.00000 2415.00000
854.00000 1986.00000
1593.00000 1995.00000
1228.00000 1753.00000
823.00000 2634.00000
899.00000 2710.00000
1126.00000 2658.00000
1295.00000 2664.00000
1516.00000 2733.00000
1595.00000 2649.00000
IMAGE=fr_m_005_15.JPG
ID=118 
SCALE=0.015145
LM=39
1397.00000 2651.00000
1393.00000 2513.00000
1088.00000 2493.00000
1266.00000 2486.00000
1166.00000 2521.00000
1169.00000 2464.00000
1179.00000 2506.00000
1525.00000 2500.00000
1705.00000 2511.00000
1628.00000 2537.00000
1623.00000 2483.00000
1617.00000 2525.00000
1259.00000 2273.00000
1527.00000 2275.00000
1287.00000 2332.00000
1493.00000 2341.00000
1307.00000 2213.00000
1481.00000 2222.00000
1395.00000 2230.00000
1400.00000 2144.00000
1370.00000 2149.00000
1432.00000 2153.00000
1311.00000 2111.00000
1481.00000 2125.00000
1265.00000 2053.00000
1556.00000 2072.00000
1401.00000 2088.00000
1401.00000 2017.00000
879.00000 2372.00000
1919.00000 2405.00000
1006.00000 1940.00000
1804.00000 1956.00000
1415.00000 1759.00000
985.00000 2627.00000
1099.00000 2701.00000
1314.00000 2611.00000
1469.00000 2619.00000
1685.00000 2703.00000
1790.00000 2611.00000
IMAGE=fr_m_006_15.JPG
ID=119 
SCALE=0.015131
LM=39
1372.00000 2628.00000
1376.00000 2528.00000
1087.00000 2514.00000
1257.00000 2487.00000
1162.00000 2543.00000
1164.00000 2484.00000
1172.00000 2527.00000
1493.00000 2496.00000
1649.00000 2518.00000
1580.00000 2550.00000
1579.00000 2493.00000
1569.00000 2533.00000
1255.00000 2251.00000
1505.00000 2250.00000
1278.00000 2310.00000
1482.00000 2309.00000
1308.00000 2196.00000
1458.00000 2194.00000
1385.00000 2201.00000
1382.00000 2113.00000
1354.00000 2122.00000
1430.00000 2122.00000
1305.00000 2110.00000
1461.00000 2113.00000
1222.00000 2048.00000
1544.00000 2053.00000
1382.00000 2058.00000
1381.00000 1983.00000
873.00000 2389.00000
1823.00000 2400.00000
991.00000 1961.00000
1703.00000 1968.00000
1373.00000 1765.00000
1011.00000 2653.00000
1087.00000 2705.00000
1278.00000 2619.00000
1471.00000 2623.00000
1654.00000 2703.00000
1725.00000 2644.00000
IMAGE=fr_m_010_15.JPG
ID=120 
SCALE=0.015131
LM=39
1337.00000 2580.00000
1344.00000 2458.00000
1079.00000 2433.00000
1248.00000 2410.00000
1147.00000 2465.00000
1149.00000 2402.00000
1156.00000 2445.00000
1453.00000 2423.00000
1615.00000 2452.00000
1552.00000 2483.00000
1552.00000 2420.00000
1547.00000 2462.00000
1226.00000 2178.00000
1476.00000 2183.00000
1251.00000 2233.00000
1444.00000 2243.00000
1267.00000 2124.00000
1435.00000 2130.00000
1352.00000 2124.00000
1356.00000 2018.00000
1316.00000 2030.00000
1402.00000 2036.00000
1267.00000 2012.00000
1441.00000 2024.00000
1234.00000 1972.00000
1503.00000 1989.00000
1358.00000 1972.00000
1361.00000 1892.00000
925.00000 2322.00000
1802.00000 2345.00000
1036.00000 1955.00000
1711.00000 1972.00000
1371.00000 1726.00000
995.00000 2520.00000
1064.00000 2592.00000
1258.00000 2538.00000
1430.00000 2563.00000
1627.00000 2621.00000
1705.00000 2542.00000
IMAGE=fr_m_011_15.JPG
ID=121 
SCALE=0.015177
LM=39
1458.00000 2769.00000
1457.00000 2638.00000
1149.00000 2624.00000
1339.00000 2619.00000
1230.00000 2652.00000
1232.00000 2598.00000
1239.00000 2637.00000
1567.00000 2620.00000
1749.00000 2628.00000
1669.00000 2662.00000
1669.00000 2604.00000
1663.00000 2647.00000
1331.00000 2381.00000
1561.00000 2381.00000
1357.00000 2446.00000
1537.00000 2444.00000
1374.00000 2321.00000
1519.00000 2324.00000
1451.00000 2320.00000
1446.00000 2214.00000
1408.00000 2232.00000
1491.00000 2231.00000
1372.00000 2217.00000
1522.00000 2223.00000
1290.00000 2162.00000
1608.00000 2162.00000
1446.00000 2171.00000
1442.00000 2087.00000
940.00000 2511.00000
1941.00000 2527.00000
1045.00000 2085.00000
1825.00000 2070.00000
1436.00000 1839.00000
1043.00000 2731.00000
1166.00000 2832.00000
1365.00000 2739.00000
1554.00000 2745.00000
1753.00000 2829.00000
1836.00000 2729.00000
IMAGE=fr_m_015_15.jpg
ID=122 
SCALE=0.015129
LM=39
1136.00000 2780.00000
1145.00000 2621.00000
817.00000 2581.00000
1005.00000 2591.00000
895.00000 2625.00000
903.00000 2575.00000
910.00000 2613.00000
1295.00000 2610.00000
1485.00000 2625.00000
1398.00000 2662.00000
1395.00000 2605.00000
1385.00000 2644.00000
1019.00000 2346.00000
1303.00000 2350.00000
1051.00000 2411.00000
1275.00000 2413.00000
1079.00000 2280.00000
1257.00000 2290.00000
1164.00000 2306.00000
1167.00000 2167.00000
1132.00000 2184.00000
1204.00000 2183.00000
1078.00000 2162.00000
1259.00000 2164.00000
1022.00000 2093.00000
1321.00000 2104.00000
1169.00000 2117.00000
1172.00000 2025.00000
637.00000 2410.00000
1685.00000 2486.00000
777.00000 2014.00000
1571.00000 2011.00000
1169.00000 1781.00000
697.00000 2714.00000
801.00000 2799.00000
993.00000 2738.00000
1283.00000 2774.00000
1500.00000 2835.00000
1582.00000 2732.00000
IMAGE=fr_m_016_15.JPG
ID=123 
SCALE=0.015131
LM=39
1808.00000 3451.00000
1819.00000 3313.00000
1469.00000 3266.00000
1676.00000 3256.00000
1562.00000 3298.00000
1568.00000 3237.00000
1573.00000 3281.00000
1958.00000 3264.00000
2157.00000 3293.00000
2062.00000 3323.00000
2062.00000 3256.00000
2052.00000 3300.00000
1673.00000 2998.00000
1990.00000 2996.00000
1714.00000 3074.00000
1957.00000 3071.00000
1732.00000 2927.00000
1930.00000 2931.00000
1836.00000 2943.00000
1836.00000 2818.00000
1798.00000 2836.00000
1887.00000 2836.00000
1733.00000 2809.00000
1932.00000 2814.00000
1642.00000 2741.00000
2025.00000 2751.00000
1834.00000 2765.00000
1832.00000 2692.00000
1212.00000 3118.00000
2408.00000 3171.00000
1319.00000 2616.00000
2323.00000 2623.00000
1826.00000 2369.00000
1343.00000 3394.00000
1445.00000 3489.00000
1720.00000 3389.00000
1921.00000 3407.00000
2155.00000 3513.00000
2266.00000 3409.00000
IMAGE=fr_m_023_15.JPG
ID=124 
SCALE=0.014083
LM=39
1278.00000 3151.00000
1265.00000 3028.00000
931.00000 3010.00000
1122.00000 2998.00000
1014.00000 3038.00000
1023.00000 2988.00000
1033.00000 3027.00000
1394.00000 3000.00000
1590.00000 3012.00000
1503.00000 3039.00000
1498.00000 2988.00000
1495.00000 3028.00000
1093.00000 2722.00000
1420.00000 2723.00000
1140.00000 2789.00000
1376.00000 2791.00000
1168.00000 2665.00000
1351.00000 2666.00000
1259.00000 2667.00000
1256.00000 2583.00000
1223.00000 2589.00000
1295.00000 2588.00000
1163.00000 2553.00000
1350.00000 2559.00000
1112.00000 2486.00000
1416.00000 2491.00000
1258.00000 2510.00000
1257.00000 2413.00000
693.00000 2885.00000
1839.00000 2885.00000
815.00000 2415.00000
1724.00000 2403.00000
1265.00000 2125.00000
796.00000 3134.00000
919.00000 3207.00000
1171.00000 3118.00000
1376.00000 3123.00000
1619.00000 3200.00000
1728.00000 3095.00000
IMAGE=fr_m_034_15.JPG
ID=125 
SCALE=0.013858
LM=39
1556.00000 3340.00000
1556.00000 3198.00000
1250.00000 3151.00000
1432.00000 3136.00000
1326.00000 3185.00000
1328.00000 3125.00000
1334.00000 3169.00000
1678.00000 3151.00000
1854.00000 3166.00000
1778.00000 3201.00000
1778.00000 3140.00000
1776.00000 3182.00000
1402.00000 2894.00000
1693.00000 2886.00000
1430.00000 2953.00000
1670.00000 2944.00000
1457.00000 2821.00000
1632.00000 2819.00000
1546.00000 2832.00000
1548.00000 2688.00000
1505.00000 2717.00000
1588.00000 2717.00000
1449.00000 2684.00000
1635.00000 2695.00000
1401.00000 2639.00000
1690.00000 2636.00000
1546.00000 2635.00000
1540.00000 2534.00000
1073.00000 3042.00000
2025.00000 3036.00000
1206.00000 2584.00000
1893.00000 2578.00000
1539.00000 2331.00000
1160.00000 3278.00000
1247.00000 3355.00000
1459.00000 3308.00000
1664.00000 3319.00000
1869.00000 3365.00000
1943.00000 3276.00000
IMAGE=fr_m_045_15.JPG
ID=126 
SCALE=0.013881
LM=39
1679.00000 3310.00000
1670.00000 3172.00000
1369.00000 3179.00000
1552.00000 3154.00000
1445.00000 3207.00000
1446.00000 3145.00000
1453.00000 3182.00000
1791.00000 3150.00000
1974.00000 3169.00000
1902.00000 3199.00000
1899.00000 3138.00000
1896.00000 3178.00000
1534.00000 2931.00000
1808.00000 2926.00000
1563.00000 2990.00000
1776.00000 2990.00000
1579.00000 2870.00000
1756.00000 2865.00000
1673.00000 2868.00000
1671.00000 2780.00000
1633.00000 2795.00000
1716.00000 2790.00000
1580.00000 2776.00000
1762.00000 2771.00000
1500.00000 2720.00000
1829.00000 2716.00000
1668.00000 2722.00000
1666.00000 2656.00000
1204.00000 3049.00000
2109.00000 3035.00000
1297.00000 2667.00000
2009.00000 2657.00000
1666.00000 2471.00000
1259.00000 3280.00000
1348.00000 3375.00000
1581.00000 3275.00000
1788.00000 3292.00000
1988.00000 3361.00000
2070.00000 3264.00000
IMAGE=fr_m_054_15.JPG
ID=127 
SCALE=0.015030
LM=39
1240.00000 3121.00000
1240.00000 2971.00000
919.00000 2935.00000
1109.00000 2918.00000
1000.00000 2974.00000
1003.00000 2904.00000
1014.00000 2949.00000
1366.00000 2932.00000
1554.00000 2946.00000
1469.00000 2990.00000
1467.00000 2922.00000
1464.00000 2966.00000
1107.00000 2687.00000
1367.00000 2679.00000
1139.00000 2743.00000
1332.00000 2748.00000
1151.00000 2611.00000
1308.00000 2611.00000
1237.00000 2626.00000
1235.00000 2477.00000
1195.00000 2503.00000
1287.00000 2507.00000
1151.00000 2489.00000
1308.00000 2499.00000
1082.00000 2430.00000
1390.00000 2427.00000
1235.00000 2427.00000
1231.00000 2347.00000
722.00000 2809.00000
1755.00000 2811.00000
820.00000 2321.00000
1641.00000 2323.00000
1234.00000 2100.00000
791.00000 3029.00000
885.00000 3155.00000
1143.00000 3052.00000
1372.00000 3104.00000
1629.00000 3163.00000
1680.00000 3053.00000
IMAGE=fr_m_059_15.JPG
ID=128 
SCALE=0.015053
LM=39
1440.00000 2897.00000
1438.00000 2730.00000
1126.00000 2702.00000
1300.00000 2679.00000
1203.00000 2735.00000
1204.00000 2674.00000
1214.00000 2715.00000
1575.00000 2688.00000
1738.00000 2710.00000
1666.00000 2747.00000
1663.00000 2681.00000
1654.00000 2722.00000
1287.00000 2429.00000
1582.00000 2425.00000
1328.00000 2500.00000
1543.00000 2499.00000
1342.00000 2366.00000
1528.00000 2365.00000
1438.00000 2375.00000
1436.00000 2245.00000
1397.00000 2267.00000
1483.00000 2266.00000
1336.00000 2232.00000
1528.00000 2241.00000
1269.00000 2183.00000
1583.00000 2190.00000
1436.00000 2184.00000
1433.00000 2086.00000
874.00000 2584.00000
1944.00000 2585.00000
1008.00000 2096.00000
1810.00000 2096.00000
1428.00000 1842.00000
989.00000 2814.00000
1093.00000 2915.00000
1327.00000 2858.00000
1556.00000 2861.00000
1778.00000 2937.00000
1862.00000 2822.00000
IMAGE=fr_m_071_15.JPG
ID=129 
SCALE=0.014422
LM=39
1141.00000 2956.00000
1139.00000 2826.00000
807.00000 2770.00000
1004.00000 2748.00000
895.00000 2813.00000
896.00000 2735.00000
907.00000 2783.00000
1283.00000 2753.00000
1485.00000 2796.00000
1401.00000 2831.00000
1401.00000 2751.00000
1386.00000 2801.00000
1011.00000 2475.00000
1300.00000 2478.00000
1037.00000 2543.00000
1267.00000 2553.00000
1070.00000 2417.00000
1248.00000 2416.00000
1161.00000 2404.00000
1169.00000 2270.00000
1130.00000 2298.00000
1204.00000 2299.00000
1068.00000 2272.00000
1250.00000 2288.00000
1017.00000 2238.00000
1330.00000 2246.00000
1171.00000 2231.00000
1172.00000 2158.00000
610.00000 2632.00000
1703.00000 2663.00000
744.00000 2158.00000
1599.00000 2147.00000
1178.00000 1888.00000
682.00000 2881.00000
816.00000 2999.00000
1053.00000 2883.00000
1225.00000 2899.00000
1465.00000 3008.00000
1587.00000 2916.00000
IMAGE=fr_m_072_15.JPG
ID=130 
SCALE=0.014445
LM=39
1469.00000 2402.00000
1472.00000 2322.00000
1214.00000 2300.00000
1354.00000 2280.00000
1272.00000 2320.00000
1276.00000 2272.00000
1280.00000 2307.00000
1591.00000 2280.00000
1726.00000 2307.00000
1667.00000 2329.00000
1666.00000 2278.00000
1661.00000 2311.00000
1355.00000 2069.00000
1593.00000 2064.00000
1382.00000 2120.00000
1566.00000 2117.00000
1406.00000 2023.00000
1546.00000 2024.00000
1479.00000 2033.00000
1464.00000 1947.00000
1431.00000 1957.00000
1516.00000 1956.00000
1405.00000 1943.00000
1545.00000 1937.00000
1342.00000 1884.00000
1607.00000 1888.00000
1466.00000 1893.00000
1469.00000 1810.00000
1033.00000 2192.00000
1889.00000 2205.00000
1170.00000 1821.00000
1774.00000 1820.00000
1474.00000 1621.00000
1137.00000 2368.00000
1211.00000 2434.00000
1400.00000 2376.00000
1544.00000 2382.00000
1725.00000 2437.00000
1809.00000 2378.00000
IMAGE=fr_m_076_15.JPG
ID=131 
SCALE=0.017006
LM=39
1357.00000 2654.00000
1358.00000 2544.00000
1074.00000 2516.00000
1241.00000 2510.00000
1149.00000 2541.00000
1153.00000 2496.00000
1156.00000 2530.00000
1470.00000 2522.00000
1631.00000 2544.00000
1559.00000 2559.00000
1556.00000 2517.00000
1553.00000 2552.00000
1240.00000 2294.00000
1508.00000 2308.00000
1267.00000 2356.00000
1474.00000 2366.00000
1284.00000 2243.00000
1465.00000 2255.00000
1378.00000 2259.00000
1382.00000 2159.00000
1346.00000 2167.00000
1426.00000 2171.00000
1288.00000 2118.00000
1468.00000 2143.00000
1256.00000 2077.00000
1518.00000 2094.00000
1383.00000 2102.00000
1388.00000 2026.00000
912.00000 2391.00000
1803.00000 2445.00000
1044.00000 2029.00000
1709.00000 2042.00000
1396.00000 1834.00000
971.00000 2590.00000
1054.00000 2663.00000
1251.00000 2603.00000
1451.00000 2627.00000
1645.00000 2682.00000
1716.00000 2617.00000
IMAGE=fr_m_084_15.JPG
ID=132 
SCALE=0.017055
LM=39
870.00000 2926.00000
867.00000 2790.00000
593.00000 2776.00000
750.00000 2759.00000
659.00000 2804.00000
661.00000 2748.00000
668.00000 2785.00000
985.00000 2756.00000
1141.00000 2773.00000
1074.00000 2801.00000
1073.00000 2742.00000
1067.00000 2778.00000
738.00000 2508.00000
990.00000 2503.00000
765.00000 2560.00000
964.00000 2561.00000
787.00000 2456.00000
940.00000 2453.00000
867.00000 2457.00000
861.00000 2373.00000
830.00000 2386.00000
899.00000 2387.00000
783.00000 2363.00000
935.00000 2364.00000
727.00000 2314.00000
1004.00000 2315.00000
861.00000 2339.00000
858.00000 2299.00000
370.00000 2668.00000
1347.00000 2660.00000
499.00000 2250.00000
1232.00000 2247.00000
857.00000 2068.00000
476.00000 2866.00000
564.00000 2948.00000
759.00000 2894.00000
986.00000 2911.00000
1178.00000 2949.00000
1244.00000 2867.00000
IMAGE=fr_m_085_15.JPG
ID=133 
SCALE=0.017004
LM=39
880.00000 2616.00000
881.00000 2509.00000
633.00000 2508.00000
791.00000 2491.00000
697.00000 2526.00000
700.00000 2483.00000
707.00000 2513.00000
970.00000 2490.00000
1123.00000 2511.00000
1061.00000 2533.00000
1061.00000 2487.00000
1055.00000 2515.00000
763.00000 2283.00000
1007.00000 2289.00000
792.00000 2340.00000
971.00000 2342.00000
808.00000 2240.00000
963.00000 2240.00000
886.00000 2237.00000
891.00000 2154.00000
863.00000 2170.00000
920.00000 2171.00000
806.00000 2146.00000
965.00000 2153.00000
731.00000 2113.00000
1041.00000 2119.00000
892.00000 2110.00000
888.00000 2046.00000
475.00000 2409.00000
1294.00000 2417.00000
572.00000 2084.00000
1203.00000 2074.00000
876.00000 1861.00000
547.00000 2573.00000
660.00000 2658.00000
820.00000 2574.00000
955.00000 2589.00000
1123.00000 2669.00000
1207.00000 2583.00000
IMAGE=fr_m_086_15.JPG
ID=134 
SCALE=0.017004
LM=39
1455.00000 2691.00000
1442.00000 2523.00000
1148.00000 2536.00000
1305.00000 2504.00000
1215.00000 2561.00000
1211.00000 2503.00000
1230.00000 2542.00000
1576.00000 2492.00000
1736.00000 2510.00000
1661.00000 2541.00000
1663.00000 2480.00000
1654.00000 2525.00000
1302.00000 2268.00000
1562.00000 2256.00000
1324.00000 2328.00000
1538.00000 2328.00000
1351.00000 2207.00000
1504.00000 2200.00000
1432.00000 2210.00000
1424.00000 2134.00000
1391.00000 2147.00000
1467.00000 2142.00000
1345.00000 2129.00000
1504.00000 2127.00000
1272.00000 2057.00000
1568.00000 2058.00000
1422.00000 2063.00000
1422.00000 1986.00000
936.00000 2421.00000
1929.00000 2382.00000
1023.00000 1986.00000
1805.00000 1947.00000
1403.00000 1756.00000
1024.00000 2633.00000
1123.00000 2733.00000
1353.00000 2632.00000
1567.00000 2640.00000
1780.00000 2699.00000
1852.00000 2589.00000
IMAGE=fr_m_098_15.JPG
ID=135 
SCALE=0.015478
LM=39
1535.00000 2685.00000
1529.00000 2561.00000
1236.00000 2526.00000
1406.00000 2517.00000
1319.00000 2564.00000
1318.00000 2506.00000
1327.00000 2546.00000
1662.00000 2524.00000
1830.00000 2532.00000
1753.00000 2569.00000
1749.00000 2511.00000
1741.00000 2551.00000
1406.00000 2281.00000
1654.00000 2274.00000
1432.00000 2338.00000
1624.00000 2339.00000
1440.00000 2218.00000
1614.00000 2215.00000
1529.00000 2221.00000
1532.00000 2098.00000
1495.00000 2110.00000
1562.00000 2111.00000
1436.00000 2084.00000
1610.00000 2095.00000
1379.00000 2023.00000
1681.00000 2033.00000
1529.00000 2043.00000
1525.00000 1965.00000
1015.00000 2430.00000
2034.00000 2424.00000
1131.00000 1926.00000
1906.00000 1922.00000
1529.00000 1719.00000
1115.00000 2632.00000
1221.00000 2727.00000
1435.00000 2649.00000
1646.00000 2663.00000
1844.00000 2733.00000
1939.00000 2624.00000
IMAGE=fr_m_105_15.JPG
ID=136 
SCALE=0.014705
LM=39
1857.00000 2994.00000
1850.00000 2859.00000
1478.00000 2829.00000
1686.00000 2816.00000
1572.00000 2861.00000
1575.00000 2797.00000
1580.00000 2847.00000
2000.00000 2815.00000
2203.00000 2829.00000
2109.00000 2859.00000
2105.00000 2798.00000
2101.00000 2846.00000
1670.00000 2526.00000
2019.00000 2511.00000
1725.00000 2608.00000
1969.00000 2606.00000
1726.00000 2451.00000
1956.00000 2448.00000
1840.00000 2458.00000
1838.00000 2341.00000
1802.00000 2354.00000
1874.00000 2351.00000
1717.00000 2310.00000
1946.00000 2310.00000
1661.00000 2249.00000
2008.00000 2241.00000
1835.00000 2272.00000
1830.00000 2190.00000
1204.00000 2729.00000
2470.00000 2692.00000
1302.00000 2193.00000
2359.00000 2152.00000
1810.00000 1889.00000
1318.00000 2935.00000
1457.00000 3057.00000
1734.00000 2953.00000
1946.00000 2965.00000
2223.00000 3044.00000
2351.00000 2928.00000
IMAGE=fr_m_110_15.JPG
ID=137 
SCALE=0.012344
LM=39
1724.00000 2793.00000
1718.00000 2641.00000
1351.00000 2616.00000
1577.00000 2604.00000
1441.00000 2669.00000
1449.00000 2585.00000
1462.00000 2643.00000
1869.00000 2610.00000
2102.00000 2626.00000
2002.00000 2682.00000
2009.00000 2597.00000
1993.00000 2653.00000
1573.00000 2342.00000
1868.00000 2329.00000
1610.00000 2400.00000
1832.00000 2389.00000
1625.00000 2258.00000
1819.00000 2258.00000
1718.00000 2261.00000
1714.00000 2130.00000
1671.00000 2150.00000
1775.00000 2149.00000
1617.00000 2137.00000
1821.00000 2135.00000
1513.00000 2075.00000
1929.00000 2086.00000
1713.00000 2075.00000
1708.00000 1999.00000
1163.00000 2472.00000
2298.00000 2474.00000
1273.00000 1995.00000
2159.00000 1995.00000
1710.00000 1681.00000
1271.00000 2738.00000
1399.00000 2841.00000
1619.00000 2750.00000
1839.00000 2779.00000
2088.00000 2847.00000
2199.00000 2737.00000
IMAGE=fr_m_111_15.JPG
ID=138 
SCALE=0.012652
LM=39
1631.00000 3067.00000
1620.00000 2923.00000
1255.00000 2888.00000
1475.00000 2874.00000
1342.00000 2927.00000
1345.00000 2865.00000
1352.00000 2905.00000
1758.00000 2869.00000
1972.00000 2876.00000
1888.00000 2918.00000
1886.00000 2857.00000
1876.00000 2897.00000
1450.00000 2599.00000
1762.00000 2572.00000
1492.00000 2664.00000
1722.00000 2648.00000
1492.00000 2521.00000
1694.00000 2517.00000
1598.00000 2528.00000
1588.00000 2425.00000
1542.00000 2442.00000
1648.00000 2435.00000
1481.00000 2418.00000
1687.00000 2417.00000
1412.00000 2344.00000
1768.00000 2332.00000
1588.00000 2334.00000
1584.00000 2229.00000
1040.00000 2773.00000
2169.00000 2720.00000
1189.00000 2190.00000
1998.00000 2186.00000
1599.00000 1948.00000
1154.00000 3027.00000
1261.00000 3143.00000
1509.00000 3048.00000
1739.00000 3046.00000
1995.00000 3125.00000
2071.00000 3021.00000
IMAGE=fr_m_112_15.JPG
ID=139 
SCALE=0.012689
LM=39
1033.00000 2891.00000
1019.00000 2724.00000
685.00000 2705.00000
878.00000 2693.00000
768.00000 2741.00000
774.00000 2674.00000
782.00000 2719.00000
1152.00000 2690.00000
1335.00000 2699.00000
1255.00000 2738.00000
1252.00000 2671.00000
1237.00000 2714.00000
872.00000 2456.00000
1172.00000 2458.00000
906.00000 2528.00000
1136.00000 2533.00000
928.00000 2397.00000
1123.00000 2404.00000
1028.00000 2419.00000
1032.00000 2281.00000
1003.00000 2290.00000
1071.00000 2294.00000
923.00000 2235.00000
1128.00000 2252.00000
893.00000 2197.00000
1169.00000 2202.00000
1031.00000 2213.00000
1028.00000 2131.00000
474.00000 2586.00000
1510.00000 2582.00000
621.00000 2150.00000
1399.00000 2155.00000
1025.00000 1912.00000
573.00000 2819.00000
678.00000 2932.00000
930.00000 2853.00000
1098.00000 2851.00000
1343.00000 2932.00000
1441.00000 2805.00000
IMAGE=fr_m_166_15.JPG
ID=140 
SCALE=0.014484
LM=39
1377.00000 2840.00000
1364.00000 2728.00000
1056.00000 2706.00000
1231.00000 2695.00000
1123.00000 2739.00000
1127.00000 2681.00000
1130.00000 2721.00000
1472.00000 2691.00000
1640.00000 2699.00000
1571.00000 2736.00000
1568.00000 2676.00000
1558.00000 2715.00000
1212.00000 2458.00000
1488.00000 2456.00000
1249.00000 2525.00000
1456.00000 2533.00000
1248.00000 2404.00000
1441.00000 2398.00000
1357.00000 2421.00000
1351.00000 2308.00000
1303.00000 2320.00000
1391.00000 2317.00000
1246.00000 2303.00000
1437.00000 2306.00000
1184.00000 2214.00000
1493.00000 2229.00000
1354.00000 2245.00000
1358.00000 2160.00000
875.00000 2586.00000
1780.00000 2567.00000
955.00000 2159.00000
1688.00000 2154.00000
1351.00000 1925.00000
984.00000 2806.00000
1072.00000 2886.00000
1295.00000 2809.00000
1481.00000 2825.00000
1653.00000 2865.00000
1711.00000 2765.00000
IMAGE=fr_m_169_15.JPG
ID=141 
SCALE=0.014466
LM=39
1344.00000 2356.00000
1332.00000 2227.00000
1003.00000 2240.00000
1195.00000 2209.00000
1080.00000 2256.00000
1086.00000 2204.00000
1092.00000 2241.00000
1460.00000 2204.00000
1643.00000 2217.00000
1567.00000 2242.00000
1564.00000 2190.00000
1555.00000 2229.00000
1190.00000 1951.00000
1468.00000 1948.00000
1224.00000 2017.00000
1433.00000 2015.00000
1239.00000 1891.00000
1415.00000 1888.00000
1336.00000 1908.00000
1331.00000 1794.00000
1289.00000 1810.00000
1377.00000 1812.00000
1234.00000 1783.00000
1416.00000 1784.00000
1148.00000 1729.00000
1484.00000 1728.00000
1326.00000 1743.00000
1323.00000 1659.00000
784.00000 2116.00000
1809.00000 2099.00000
889.00000 1655.00000
1673.00000 1657.00000
1326.00000 1421.00000
937.00000 2347.00000
1023.00000 2435.00000
1257.00000 2318.00000
1456.00000 2332.00000
1656.00000 2421.00000
1743.00000 2339.00000
IMAGE=fr_m_170_15.JPG
ID=142 
SCALE=0.014444
LM=39
1415.00000 2605.00000
1402.00000 2473.00000
1076.00000 2467.00000
1257.00000 2436.00000
1144.00000 2495.00000
1143.00000 2441.00000
1152.00000 2476.00000
1541.00000 2435.00000
1707.00000 2465.00000
1644.00000 2488.00000
1642.00000 2440.00000
1635.00000 2470.00000
1232.00000 2170.00000
1553.00000 2165.00000
1265.00000 2235.00000
1526.00000 2233.00000
1290.00000 2100.00000
1490.00000 2094.00000
1400.00000 2086.00000
1374.00000 1949.00000
1344.00000 1967.00000
1414.00000 1968.00000
1273.00000 1951.00000
1493.00000 1953.00000
1199.00000 1932.00000
1576.00000 1923.00000
1376.00000 1908.00000
1379.00000 1835.00000
832.00000 2333.00000
1899.00000 2329.00000
964.00000 1887.00000
1773.00000 1889.00000
1382.00000 1609.00000
942.00000 2582.00000
1058.00000 2664.00000
1293.00000 2568.00000
1511.00000 2564.00000
1730.00000 2650.00000
1831.00000 2555.00000
IMAGE=fr_m_172_15.JPG
ID=143 
SCALE=0.014444
LM=39
1252.00000 2978.00000
1248.00000 2843.00000
917.00000 2816.00000
1104.00000 2810.00000
997.00000 2861.00000
1004.00000 2797.00000
1011.00000 2840.00000
1381.00000 2805.00000
1565.00000 2808.00000
1487.00000 2850.00000
1486.00000 2787.00000
1470.00000 2833.00000
1099.00000 2531.00000
1380.00000 2529.00000
1138.00000 2599.00000
1345.00000 2597.00000
1155.00000 2467.00000
1335.00000 2466.00000
1240.00000 2485.00000
1253.00000 2360.00000
1200.00000 2374.00000
1295.00000 2375.00000
1155.00000 2359.00000
1338.00000 2361.00000
1061.00000 2299.00000
1429.00000 2306.00000
1252.00000 2311.00000
1252.00000 2262.00000
679.00000 2692.00000
1766.00000 2676.00000
792.00000 2193.00000
1670.00000 2195.00000
1260.00000 1975.00000
808.00000 2942.00000
916.00000 3037.00000
1151.00000 2952.00000
1354.00000 2959.00000
1578.00000 3024.00000
1672.00000 2924.00000
IMAGE=fr_m_173_15.JPG
ID=144 
SCALE=0.014445
LM=39
1068.00000 2788.00000
1067.00000 2643.00000
736.00000 2646.00000
930.00000 2614.00000
818.00000 2680.00000
822.00000 2605.00000
830.00000 2657.00000
1188.00000 2614.00000
1379.00000 2653.00000
1294.00000 2684.00000
1294.00000 2608.00000
1283.00000 2661.00000
907.00000 2338.00000
1220.00000 2332.00000
956.00000 2420.00000
1172.00000 2426.00000
970.00000 2268.00000
1163.00000 2270.00000
1068.00000 2291.00000
1071.00000 2162.00000
1028.00000 2177.00000
1114.00000 2179.00000
967.00000 2151.00000
1169.00000 2153.00000
890.00000 2093.00000
1243.00000 2099.00000
1072.00000 2114.00000
1072.00000 2022.00000
516.00000 2501.00000
1568.00000 2531.00000
627.00000 2016.00000
1464.00000 2020.00000
1071.00000 1776.00000
626.00000 2732.00000
719.00000 2831.00000
966.00000 2756.00000
1170.00000 2761.00000
1393.00000 2847.00000
1480.00000 2745.00000
IMAGE=fr_m_197_15.JPG
ID=145 
SCALE=0.013875
LM=39
1042.00000 2870.00000
1045.00000 2698.00000
699.00000 2684.00000
908.00000 2653.00000
790.00000 2708.00000
796.00000 2644.00000
803.00000 2689.00000
1174.00000 2661.00000
1374.00000 2689.00000
1292.00000 2719.00000
1291.00000 2651.00000
1278.00000 2697.00000
888.00000 2378.00000
1202.00000 2375.00000
921.00000 2441.00000
1165.00000 2450.00000
952.00000 2312.00000
1123.00000 2311.00000
1048.00000 2322.00000
1049.00000 2225.00000
1001.00000 2231.00000
1091.00000 2234.00000
951.00000 2213.00000
1129.00000 2224.00000
870.00000 2142.00000
1231.00000 2151.00000
1051.00000 2157.00000
1053.00000 2069.00000
514.00000 2544.00000
1554.00000 2565.00000
672.00000 2100.00000
1417.00000 2106.00000
1061.00000 1869.00000
601.00000 2802.00000
703.00000 2891.00000
943.00000 2808.00000
1146.00000 2818.00000
1372.00000 2908.00000
1474.00000 2820.00000
IMAGE=fr_m_198_15.JPG
ID=146 
SCALE=0.013886
LM=39
984.00000 3289.00000
986.00000 3175.00000
695.00000 3147.00000
872.00000 3129.00000
769.00000 3177.00000
774.00000 3115.00000
776.00000 3168.00000
1111.00000 3131.00000
1287.00000 3156.00000
1214.00000 3186.00000
1214.00000 3121.00000
1207.00000 3174.00000
868.00000 2899.00000
1127.00000 2894.00000
898.00000 2960.00000
1090.00000 2963.00000
918.00000 2833.00000
1081.00000 2834.00000
999.00000 2831.00000
1003.00000 2717.00000
973.00000 2728.00000
1047.00000 2732.00000
911.00000 2709.00000
1085.00000 2719.00000
856.00000 2666.00000
1145.00000 2670.00000
1002.00000 2675.00000
1001.00000 2588.00000
488.00000 3027.00000
1511.00000 3029.00000
649.00000 2581.00000
1375.00000 2596.00000
1008.00000 2348.00000
565.00000 3215.00000
667.00000 3312.00000
915.00000 3248.00000
1082.00000 3260.00000
1329.00000 3337.00000
1396.00000 3244.00000
IMAGE=fr_m_202_15.JPG
ID=147 
SCALE=0.013659
LM=39
906.00000 2314.00000
906.00000 2195.00000
603.00000 2160.00000
774.00000 2134.00000
679.00000 2192.00000
689.00000 2127.00000
698.00000 2168.00000
1039.00000 2147.00000
1202.00000 2188.00000
1137.00000 2216.00000
1133.00000 2148.00000
1116.00000 2187.00000
777.00000 1871.00000
1064.00000 1866.00000
806.00000 1946.00000
1030.00000 1951.00000
844.00000 1804.00000
1002.00000 1804.00000
924.00000 1799.00000
932.00000 1701.00000
898.00000 1718.00000
957.00000 1720.00000
845.00000 1699.00000
1005.00000 1704.00000
779.00000 1670.00000
1074.00000 1683.00000
932.00000 1655.00000
932.00000 1590.00000
416.00000 2054.00000
1384.00000 2070.00000
574.00000 1602.00000
1267.00000 1594.00000
927.00000 1375.00000
480.00000 2270.00000
576.00000 2359.00000
804.00000 2279.00000
1009.00000 2295.00000
1222.00000 2395.00000
1303.00000 2301.00000
IMAGE=fr_m_204_15.JPG
ID=148 
SCALE=0.013888
LM=39
1094.00000 2780.00000
1085.00000 2638.00000
763.00000 2633.00000
957.00000 2590.00000
843.00000 2641.00000
847.00000 2591.00000
855.00000 2638.00000
1218.00000 2591.00000
1405.00000 2624.00000
1324.00000 2643.00000
1322.00000 2585.00000
1315.00000 2634.00000
941.00000 2308.00000
1231.00000 2298.00000
971.00000 2364.00000
1201.00000 2369.00000
1008.00000 2235.00000
1173.00000 2238.00000
1086.00000 2239.00000
1088.00000 2130.00000
1039.00000 2145.00000
1142.00000 2143.00000
1007.00000 2134.00000
1172.00000 2133.00000
922.00000 2071.00000
1260.00000 2072.00000
1088.00000 2070.00000
1086.00000 1980.00000
546.00000 2506.00000
1624.00000 2500.00000
705.00000 2013.00000
1481.00000 2012.00000
1092.00000 1778.00000
645.00000 2742.00000
767.00000 2816.00000
963.00000 2747.00000
1210.00000 2750.00000
1426.00000 2791.00000
1505.00000 2731.00000
IMAGE=fr_m_205_15.JPG
ID=149 
SCALE=0.013841
LM=39
997.00000 2662.00000
986.00000 2503.00000
668.00000 2478.00000
836.00000 2455.00000
745.00000 2507.00000
750.00000 2448.00000
757.00000 2493.00000
1136.00000 2462.00000
1314.00000 2492.00000
1237.00000 2511.00000
1236.00000 2457.00000
1228.00000 2501.00000
837.00000 2210.00000
1135.00000 2207.00000
879.00000 2270.00000
1091.00000 2275.00000
902.00000 2147.00000
1077.00000 2150.00000
983.00000 2154.00000
984.00000 2032.00000
951.00000 2049.00000
1037.00000 2045.00000
901.00000 2039.00000
1078.00000 2038.00000
825.00000 1977.00000
1167.00000 1984.00000
986.00000 1989.00000
986.00000 1901.00000
488.00000 2384.00000
1528.00000 2384.00000
596.00000 1862.00000
1412.00000 1856.00000
999.00000 1684.00000
546.00000 2589.00000
646.00000 2704.00000
873.00000 2613.00000
1119.00000 2624.00000
1320.00000 2709.00000
1431.00000 2593.00000
IMAGE=fr_m_207_15.JPG
ID=150 
SCALE=0.013838
LM=39
1054.00000 3334.00000
1067.00000 3186.00000
745.00000 3135.00000
942.00000 3132.00000
817.00000 3177.00000
819.00000 3113.00000
830.00000 3156.00000
1191.00000 3139.00000
1387.00000 3161.00000
1308.00000 3195.00000
1304.00000 3126.00000
1293.00000 3169.00000
940.00000 2850.00000
1229.00000 2850.00000
973.00000 2915.00000
1193.00000 2922.00000
997.00000 2785.00000
1182.00000 2790.00000
1089.00000 2790.00000
1098.00000 2678.00000
1063.00000 2683.00000
1137.00000 2684.00000
1001.00000 2647.00000
1179.00000 2665.00000
948.00000 2577.00000
1247.00000 2596.00000
1099.00000 2612.00000
1103.00000 2534.00000
494.00000 2996.00000
1604.00000 3016.00000
666.00000 2489.00000
1491.00000 2498.00000
1122.00000 2254.00000
616.00000 3252.00000
726.00000 3352.00000
961.00000 3282.00000
1166.00000 3305.00000
1369.00000 3382.00000
1483.00000 3276.00000
IMAGE=fr_m_211_15.JPG
ID=151 
SCALE=0.013735
LM=39
1502.00000 3551.00000
1505.00000 3403.00000
1175.00000 3372.00000
1370.00000 3353.00000
1258.00000 3411.00000
1261.00000 3347.00000
1262.00000 3389.00000
1632.00000 3358.00000
1827.00000 3367.00000
1739.00000 3409.00000
1741.00000 3345.00000
1735.00000 3387.00000
1364.00000 3097.00000
1646.00000 3093.00000
1395.00000 3164.00000
1612.00000 3167.00000
1421.00000 3025.00000
1591.00000 3026.00000
1508.00000 3038.00000
1511.00000 2920.00000
1477.00000 2931.00000
1550.00000 2932.00000
1418.00000 2901.00000
1588.00000 2914.00000
1347.00000 2847.00000
1659.00000 2845.00000
1512.00000 2857.00000
1518.00000 2768.00000
936.00000 3261.00000
2061.00000 3249.00000
1066.00000 2753.00000
1899.00000 2741.00000
1515.00000 2519.00000
1059.00000 3481.00000
1193.00000 3596.00000
1386.00000 3494.00000
1604.00000 3509.00000
1825.00000 3577.00000
1922.00000 3468.00000
IMAGE=fr_m_214_15.JPG
ID=152 
SCALE=0.013889
LM=39
1428.00000 3262.00000
1422.00000 3168.00000
1078.00000 3109.00000
1276.00000 3084.00000
1163.00000 3127.00000
1166.00000 3073.00000
1171.00000 3113.00000
1561.00000 3088.00000
1740.00000 3103.00000
1666.00000 3131.00000
1663.00000 3075.00000
1657.00000 3114.00000
1272.00000 2809.00000
1563.00000 2810.00000
1297.00000 2878.00000
1536.00000 2888.00000
1330.00000 2748.00000
1499.00000 2747.00000
1419.00000 2768.00000
1412.00000 2644.00000
1369.00000 2661.00000
1465.00000 2660.00000
1328.00000 2646.00000
1498.00000 2646.00000
1246.00000 2558.00000
1576.00000 2562.00000
1411.00000 2587.00000
1407.00000 2506.00000
878.00000 2967.00000
1935.00000 2970.00000
1025.00000 2508.00000
1798.00000 2507.00000
1419.00000 2285.00000
989.00000 3200.00000
1093.00000 3303.00000
1334.00000 3190.00000
1533.00000 3206.00000
1734.00000 3294.00000
1844.00000 3186.00000
IMAGE=fr_m_222_15.JPG
ID=153 
SCALE=0.013927
LM=39
1362.00000 3250.00000
1364.00000 3157.00000
1069.00000 3116.00000
1245.00000 3099.00000
1140.00000 3147.00000
1146.00000 3087.00000
1151.00000 3127.00000
1486.00000 3118.00000
1656.00000 3135.00000
1590.00000 3169.00000
1588.00000 3105.00000
1583.00000 3145.00000
1219.00000 2840.00000
1505.00000 2842.00000
1247.00000 2899.00000
1477.00000 2911.00000
1277.00000 2779.00000
1452.00000 2785.00000
1369.00000 2791.00000
1367.00000 2679.00000
1315.00000 2697.00000
1428.00000 2700.00000
1278.00000 2677.00000
1453.00000 2690.00000
1219.00000 2601.00000
1512.00000 2615.00000
1368.00000 2615.00000
1366.00000 2527.00000
884.00000 2987.00000
1833.00000 2990.00000
1017.00000 2553.00000
1702.00000 2556.00000
1374.00000 2310.00000
956.00000 3205.00000
1062.00000 3292.00000
1278.00000 3215.00000
1470.00000 3225.00000
1681.00000 3315.00000
1756.00000 3227.00000
IMAGE=fr_m_229_15.JPG
ID=154 
SCALE=0.013927
LM=39
1298.00000 2909.00000
1291.00000 2778.00000
986.00000 2745.00000
1156.00000 2721.00000
1061.00000 2779.00000
1060.00000 2718.00000
1072.00000 2759.00000
1421.00000 2714.00000
1591.00000 2730.00000
1521.00000 2767.00000
1521.00000 2706.00000
1513.00000 2749.00000
1131.00000 2429.00000
1421.00000 2416.00000
1168.00000 2499.00000
1383.00000 2495.00000
1185.00000 2367.00000
1366.00000 2364.00000
1280.00000 2369.00000
1279.00000 2253.00000
1238.00000 2266.00000
1321.00000 2266.00000
1184.00000 2245.00000
1370.00000 2241.00000
1137.00000 2186.00000
1405.00000 2193.00000
1276.00000 2187.00000
1276.00000 2109.00000
776.00000 2617.00000
1799.00000 2601.00000
927.00000 2124.00000
1656.00000 2121.00000
1278.00000 1862.00000
889.00000 2842.00000
991.00000 2964.00000
1217.00000 2865.00000
1376.00000 2868.00000
1601.00000 2954.00000
1694.00000 2836.00000
IMAGE=fr_m_239_15.JPG
ID=155 
SCALE=0.013927
LM=39
1097.00000 3053.00000
1090.00000 2898.00000
783.00000 2882.00000
961.00000 2851.00000
859.00000 2917.00000
862.00000 2852.00000
872.00000 2893.00000
1222.00000 2858.00000
1391.00000 2892.00000
1318.00000 2926.00000
1316.00000 2859.00000
1305.00000 2900.00000
968.00000 2592.00000
1227.00000 2593.00000
994.00000 2650.00000
1203.00000 2654.00000
1011.00000 2540.00000
1187.00000 2542.00000
1098.00000 2537.00000
1103.00000 2438.00000
1060.00000 2448.00000
1151.00000 2449.00000
1010.00000 2431.00000
1192.00000 2441.00000
935.00000 2389.00000
1270.00000 2402.00000
1106.00000 2390.00000
1107.00000 2312.00000
587.00000 2756.00000
1591.00000 2756.00000
714.00000 2276.00000
1471.00000 2290.00000
1111.00000 2086.00000
668.00000 3000.00000
759.00000 3088.00000
1026.00000 2976.00000
1173.00000 2991.00000
1411.00000 3092.00000
1505.00000 2995.00000
IMAGE=fr_m_241_15.JPG
ID=156 
SCALE=0.014745
LM=39
1085.00000 3030.00000
1091.00000 2874.00000
767.00000 2864.00000
954.00000 2835.00000
845.00000 2894.00000
849.00000 2827.00000
856.00000 2868.00000
1220.00000 2839.00000
1407.00000 2871.00000
1332.00000 2903.00000
1328.00000 2833.00000
1321.00000 2874.00000
941.00000 2567.00000
1228.00000 2566.00000
970.00000 2624.00000
1196.00000 2626.00000
1005.00000 2499.00000
1173.00000 2501.00000
1088.00000 2503.00000
1091.00000 2417.00000
1045.00000 2423.00000
1135.00000 2420.00000
1003.00000 2410.00000
1174.00000 2411.00000
920.00000 2360.00000
1261.00000 2363.00000
1091.00000 2364.00000
1094.00000 2286.00000
572.00000 2752.00000
1609.00000 2748.00000
706.00000 2266.00000
1481.00000 2280.00000
1098.00000 2059.00000
648.00000 2980.00000
740.00000 3081.00000
994.00000 2982.00000
1196.00000 2996.00000
1415.00000 3106.00000
1519.00000 2981.00000
IMAGE=fr_m_252_15.JPG
ID=157 
SCALE=0.014744
LM=39
1785.00000 2961.00000
1785.00000 2838.00000
1464.00000 2816.00000
1630.00000 2802.00000
1530.00000 2848.00000
1542.00000 2796.00000
1549.00000 2831.00000
1929.00000 2803.00000
2096.00000 2822.00000
2023.00000 2851.00000
2019.00000 2798.00000
2010.00000 2834.00000
1625.00000 2531.00000
1944.00000 2530.00000
1659.00000 2605.00000
1898.00000 2613.00000
1681.00000 2473.00000
1882.00000 2478.00000
1788.00000 2483.00000
1793.00000 2392.00000
1751.00000 2407.00000
1833.00000 2404.00000
1683.00000 2377.00000
1880.00000 2391.00000
1618.00000 2317.00000
1949.00000 2326.00000
1790.00000 2334.00000
1787.00000 2266.00000
1223.00000 2696.00000
2308.00000 2693.00000
1353.00000 2229.00000
2169.00000 2196.00000
1785.00000 2013.00000
1343.00000 2930.00000
1453.00000 3012.00000
1708.00000 2937.00000
1857.00000 2936.00000
2094.00000 3023.00000
2188.00000 2917.00000
IMAGE=fr_m_253_15.JPG
ID=158 
SCALE=0.014659
LM=39
1169.00000 2844.00000
1167.00000 2702.00000
820.00000 2687.00000
1024.00000 2659.00000
905.00000 2720.00000
908.00000 2653.00000
915.00000 2705.00000
1317.00000 2662.00000
1526.00000 2686.00000
1440.00000 2724.00000
1439.00000 2657.00000
1430.00000 2711.00000
1001.00000 2400.00000
1331.00000 2389.00000
1036.00000 2467.00000
1304.00000 2460.00000
1072.00000 2323.00000
1257.00000 2319.00000
1169.00000 2325.00000
1171.00000 2206.00000
1130.00000 2223.00000
1213.00000 2225.00000
1068.00000 2202.00000
1258.00000 2206.00000
987.00000 2151.00000
1349.00000 2147.00000
1171.00000 2161.00000
1171.00000 2088.00000
624.00000 2563.00000
1716.00000 2560.00000
759.00000 2075.00000
1580.00000 2071.00000
1177.00000 1815.00000
701.00000 2787.00000
813.00000 2901.00000
1049.00000 2793.00000
1306.00000 2792.00000
1540.00000 2891.00000
1635.00000 2782.00000
IMAGE=fr_m_263_15.JPG
ID=159 
SCALE=0.013725
LM=39
1717.00000 3291.00000
1706.00000 3147.00000
1374.00000 3130.00000
1570.00000 3108.00000
1453.00000 3167.00000
1457.00000 3103.00000
1468.00000 3140.00000
1841.00000 3109.00000
2053.00000 3125.00000
1966.00000 3164.00000
1966.00000 3100.00000
1957.00000 3138.00000
1541.00000 2844.00000
1863.00000 2842.00000
1577.00000 2912.00000
1826.00000 2915.00000
1608.00000 2785.00000
1808.00000 2788.00000
1709.00000 2786.00000
1714.00000 2679.00000
1669.00000 2693.00000
1758.00000 2698.00000
1607.00000 2670.00000
1812.00000 2679.00000
1543.00000 2604.00000
1879.00000 2613.00000
1714.00000 2615.00000
1717.00000 2530.00000
1147.00000 2993.00000
2271.00000 2990.00000
1327.00000 2507.00000
2121.00000 2511.00000
1719.00000 2285.00000
1241.00000 3225.00000
1353.00000 3342.00000
1611.00000 3272.00000
1828.00000 3284.00000
2060.00000 3334.00000
2185.00000 3231.00000
IMAGE=fr_m_265_15.JPG
ID=160 
SCALE=0.013728
LM=39
1712.00000 3284.00000
1696.00000 3145.00000
1353.00000 3123.00000
1533.00000 3093.00000
1433.00000 3148.00000
1438.00000 3088.00000
1449.00000 3137.00000
1858.00000 3094.00000
2042.00000 3125.00000
1967.00000 3148.00000
1961.00000 3088.00000
1952.00000 3138.00000
1521.00000 2793.00000
1868.00000 2794.00000
1567.00000 2868.00000
1829.00000 2870.00000
1583.00000 2728.00000
1808.00000 2734.00000
1699.00000 2722.00000
1698.00000 2587.00000
1636.00000 2605.00000
1750.00000 2604.00000
1582.00000 2584.00000
1808.00000 2588.00000
1513.00000 2524.00000
1877.00000 2530.00000
1701.00000 2523.00000
1690.00000 2431.00000
1107.00000 2975.00000
2285.00000 2986.00000
1259.00000 2425.00000
2134.00000 2425.00000
1691.00000 2176.00000
1237.00000 3231.00000
1334.00000 3356.00000
1584.00000 3238.00000
1815.00000 3254.00000
2064.00000 3353.00000
2156.00000 3221.00000
IMAGE=fr_m_268_15.JPG
ID=161 
SCALE=0.013696
LM=39
1657.00000 2998.00000
1661.00000 2820.00000
1316.00000 2804.00000
1505.00000 2788.00000
1396.00000 2832.00000
1401.00000 2775.00000
1406.00000 2819.00000
1807.00000 2796.00000
1990.00000 2812.00000
1919.00000 2843.00000
1914.00000 2789.00000
1905.00000 2830.00000
1528.00000 2529.00000
1803.00000 2521.00000
1569.00000 2590.00000
1764.00000 2584.00000
1573.00000 2466.00000
1760.00000 2459.00000
1671.00000 2468.00000
1665.00000 2371.00000
1620.00000 2386.00000
1716.00000 2380.00000
1567.00000 2358.00000
1761.00000 2355.00000
1495.00000 2268.00000
1819.00000 2273.00000
1664.00000 2283.00000
1665.00000 2171.00000
1105.00000 2663.00000
2188.00000 2662.00000
1224.00000 2163.00000
2079.00000 2138.00000
1665.00000 1928.00000
1207.00000 2902.00000
1315.00000 3016.00000
1530.00000 2960.00000
1792.00000 2967.00000
1983.00000 3030.00000
2105.00000 2902.00000
IMAGE=fr_m_278_15.JPG
ID=162 
SCALE=0.013735
LM=39
1622.00000 2830.00000
1621.00000 2674.00000
1329.00000 2663.00000
1502.00000 2633.00000
1409.00000 2698.00000
1413.00000 2630.00000
1418.00000 2671.00000
1741.00000 2636.00000
1918.00000 2658.00000
1845.00000 2693.00000
1843.00000 2630.00000
1838.00000 2671.00000
1452.00000 2385.00000
1780.00000 2373.00000
1508.00000 2453.00000
1726.00000 2453.00000
1509.00000 2309.00000
1726.00000 2308.00000
1613.00000 2329.00000
1618.00000 2199.00000
1569.00000 2215.00000
1666.00000 2213.00000
1500.00000 2185.00000
1723.00000 2188.00000
1450.00000 2154.00000
1801.00000 2155.00000
1618.00000 2151.00000
1622.00000 2081.00000
1152.00000 2536.00000
2124.00000 2528.00000
1260.00000 2075.00000
2024.00000 2078.00000
1631.00000 1859.00000
1207.00000 2757.00000
1320.00000 2853.00000
1512.00000 2790.00000
1715.00000 2802.00000
1927.00000 2855.00000
2029.00000 2768.00000
IMAGE=fr_m_279_15.JPG
ID=163 
SCALE=0.014102
LM=39
1255.00000 1975.00000
1237.00000 1826.00000
918.00000 1835.00000
1110.00000 1790.00000
1009.00000 1866.00000
1007.00000 1789.00000
1015.00000 1838.00000
1359.00000 1774.00000
1552.00000 1809.00000
1465.00000 1848.00000
1467.00000 1769.00000
1459.00000 1819.00000
1086.00000 1514.00000
1368.00000 1502.00000
1120.00000 1581.00000
1339.00000 1576.00000
1136.00000 1450.00000
1315.00000 1439.00000
1236.00000 1455.00000
1229.00000 1297.00000
1185.00000 1322.00000
1275.00000 1321.00000
1135.00000 1304.00000
1312.00000 1309.00000
1063.00000 1275.00000
1384.00000 1272.00000
1233.00000 1242.00000
1233.00000 1179.00000
712.00000 1735.00000
1777.00000 1656.00000
840.00000 1245.00000
1598.00000 1199.00000
1227.00000 979.00000
821.00000 1921.00000
909.00000 2012.00000
1152.00000 1942.00000
1350.00000 1934.00000
1571.00000 1984.00000
1659.00000 1874.00000
IMAGE=fr_m_281_15.JPG
ID=164 
SCALE=0.014045
LM=39
1740.00000 3687.00000
1730.00000 3545.00000
1386.00000 3522.00000
1586.00000 3501.00000
1468.00000 3572.00000
1475.00000 3494.00000
1499.00000 3542.00000
1874.00000 3497.00000
2070.00000 3512.00000
1983.00000 3555.00000
1984.00000 3489.00000
1966.00000 3538.00000
1581.00000 3223.00000
1866.00000 3224.00000
1615.00000 3293.00000
1834.00000 3297.00000
1633.00000 3161.00000
1812.00000 3161.00000
1727.00000 3185.00000
1722.00000 3048.00000
1686.00000 3066.00000
1765.00000 3067.00000
1631.00000 3044.00000
1813.00000 3052.00000
1540.00000 2974.00000
1904.00000 2973.00000
1725.00000 2990.00000
1725.00000 2921.00000
1154.00000 3389.00000
2296.00000 3382.00000
1266.00000 2898.00000
2162.00000 2895.00000
1728.00000 2641.00000
1268.00000 3648.00000
1381.00000 3756.00000
1616.00000 3655.00000
1871.00000 3658.00000
2082.00000 3733.00000
2175.00000 3625.00000
IMAGE=fr_m_282_15.JPG
ID=165 
SCALE=0.013949
LM=39
1716.00000 2714.00000
1716.00000 2540.00000
1377.00000 2511.00000
1586.00000 2496.00000
1465.00000 2535.00000
1469.00000 2485.00000
1477.00000 2524.00000
1841.00000 2508.00000
2049.00000 2535.00000
1959.00000 2556.00000
1954.00000 2505.00000
1951.00000 2546.00000
1577.00000 2261.00000
1874.00000 2267.00000
1616.00000 2331.00000
1829.00000 2340.00000
1620.00000 2186.00000
1831.00000 2196.00000
1729.00000 2209.00000
1739.00000 2084.00000
1707.00000 2085.00000
1781.00000 2089.00000
1628.00000 2039.00000
1836.00000 2066.00000
1593.00000 1989.00000
1894.00000 2001.00000
1742.00000 2020.00000
1748.00000 1926.00000
1154.00000 2390.00000
2298.00000 2421.00000
1314.00000 1887.00000
2159.00000 1883.00000
1759.00000 1655.00000
1247.00000 2617.00000
1378.00000 2744.00000
1622.00000 2667.00000
1809.00000 2688.00000
2072.00000 2740.00000
2161.00000 2646.00000
IMAGE=fr_m_285_15.JPG
ID=166 
SCALE=0.014040
LM=39
1315.00000 3078.00000
1313.00000 3004.00000
972.00000 2904.00000
1167.00000 2887.00000
1045.00000 2939.00000
1048.00000 2878.00000
1070.00000 2917.00000
1462.00000 2890.00000
1658.00000 2911.00000
1579.00000 2946.00000
1576.00000 2884.00000
1568.00000 2924.00000
1167.00000 2614.00000
1455.00000 2623.00000
1207.00000 2699.00000
1417.00000 2702.00000
1221.00000 2551.00000
1404.00000 2549.00000
1307.00000 2574.00000
1322.00000 2461.00000
1298.00000 2474.00000
1359.00000 2472.00000
1223.00000 2430.00000
1402.00000 2442.00000
1152.00000 2353.00000
1489.00000 2361.00000
1321.00000 2387.00000
1322.00000 2312.00000
749.00000 2760.00000
1886.00000 2767.00000
901.00000 2261.00000
1762.00000 2270.00000
1324.00000 2018.00000
863.00000 3012.00000
944.00000 3126.00000
1185.00000 3068.00000
1415.00000 3069.00000
1661.00000 3150.00000
1766.00000 3031.00000
IMAGE=fr_m_286_15.JPG
ID=167 
SCALE=0.014326
LM=39
1410.00000 2796.00000
1404.00000 2651.00000
1092.00000 2632.00000
1285.00000 2618.00000
1174.00000 2679.00000
1179.00000 2600.00000
1181.00000 2656.00000
1519.00000 2619.00000
1713.00000 2639.00000
1633.00000 2683.00000
1632.00000 2608.00000
1625.00000 2660.00000
1260.00000 2342.00000
1548.00000 2339.00000
1289.00000 2407.00000
1521.00000 2411.00000
1310.00000 2281.00000
1496.00000 2273.00000
1409.00000 2274.00000
1406.00000 2181.00000
1371.00000 2193.00000
1443.00000 2192.00000
1310.00000 2167.00000
1496.00000 2171.00000
1268.00000 2094.00000
1554.00000 2093.00000
1408.00000 2104.00000
1408.00000 1998.00000
903.00000 2490.00000
1912.00000 2482.00000
1043.00000 2052.00000
1777.00000 2023.00000
1407.00000 1793.00000
985.00000 2744.00000
1083.00000 2847.00000
1306.00000 2743.00000
1503.00000 2761.00000
1725.00000 2862.00000
1810.00000 2769.00000
IMAGE=fr_m_289_15.JPG
ID=168 
SCALE=0.014042
LM=39
1810.00000 3749.00000
1800.00000 3654.00000
1537.00000 3644.00000
1674.00000 3615.00000
1600.00000 3663.00000
1599.00000 3615.00000
1609.00000 3648.00000
1910.00000 3602.00000
2043.00000 3617.00000
1988.00000 3643.00000
1985.00000 3598.00000
1977.00000 3631.00000
1673.00000 3410.00000
1905.00000 3403.00000
1710.00000 3469.00000
1879.00000 3461.00000
1710.00000 3366.00000
1866.00000 3355.00000
1792.00000 3345.00000
1785.00000 3267.00000
1751.00000 3289.00000
1829.00000 3286.00000
1708.00000 3279.00000
1866.00000 3268.00000
1635.00000 3214.00000
1936.00000 3206.00000
1783.00000 3220.00000
1786.00000 3151.00000
1334.00000 3533.00000
2202.00000 3505.00000
1427.00000 3173.00000
2099.00000 3165.00000
1790.00000 2959.00000
1456.00000 3772.00000
1527.00000 3819.00000
1710.00000 3736.00000
1894.00000 3728.00000
2072.00000 3806.00000
2128.00000 3738.00000
IMAGE=fr_m_293_15.JPG
ID=169 
SCALE=0.017605
LM=39
1238.00000 3366.00000
1237.00000 3291.00000
972.00000 3233.00000
1127.00000 3228.00000
1035.00000 3255.00000
1041.00000 3215.00000
1043.00000 3253.00000
1347.00000 3230.00000
1484.00000 3239.00000
1428.00000 3258.00000
1426.00000 3222.00000
1422.00000 3255.00000
1130.00000 3032.00000
1353.00000 3026.00000
1155.00000 3081.00000
1323.00000 3080.00000
1180.00000 2966.00000
1311.00000 2967.00000
1243.00000 2966.00000
1240.00000 2852.00000
1210.00000 2874.00000
1279.00000 2875.00000
1180.00000 2865.00000
1309.00000 2863.00000
1106.00000 2821.00000
1368.00000 2823.00000
1240.00000 2818.00000
1240.00000 2734.00000
818.00000 3149.00000
1639.00000 3145.00000
950.00000 2773.00000
1530.00000 2780.00000
1240.00000 2578.00000
895.00000 3314.00000
971.00000 3386.00000
1169.00000 3328.00000
1310.00000 3333.00000
1495.00000 3388.00000
1570.00000 3319.00000
IMAGE=fr_m_295_15.JPG
ID=170 
SCALE=0.017411
LM=39
1495.00000 3094.00000
1505.00000 2992.00000
1263.00000 2948.00000
1390.00000 2953.00000
1326.00000 2976.00000
1327.00000 2940.00000
1334.00000 2971.00000
1608.00000 2964.00000
1739.00000 2974.00000
1687.00000 2997.00000
1685.00000 2959.00000
1681.00000 2988.00000
1395.00000 2731.00000
1619.00000 2734.00000
1430.00000 2791.00000
1587.00000 2796.00000
1441.00000 2677.00000
1580.00000 2678.00000
1510.00000 2689.00000
1504.00000 2595.00000
1479.00000 2607.00000
1539.00000 2609.00000
1442.00000 2582.00000
1584.00000 2584.00000
1386.00000 2514.00000
1631.00000 2519.00000
1506.00000 2541.00000
1504.00000 2458.00000
1124.00000 2831.00000
1909.00000 2876.00000
1225.00000 2433.00000
1834.00000 2439.00000
1516.00000 2267.00000
1157.00000 3041.00000
1219.00000 3110.00000
1391.00000 3067.00000
1578.00000 3074.00000
1765.00000 3132.00000
1829.00000 3060.00000
IMAGE=fr_m_296_15.JPG
ID=171 
SCALE=0.017384
LM=39
1782.00000 3997.00000
1779.00000 3896.00000
1480.00000 3883.00000
1638.00000 3861.00000
1559.00000 3911.00000
1560.00000 3858.00000
1573.00000 3891.00000
1908.00000 3857.00000
2060.00000 3866.00000
1993.00000 3896.00000
1992.00000 3849.00000
1989.00000 3883.00000
1654.00000 3636.00000
1892.00000 3621.00000
1692.00000 3695.00000
1862.00000 3685.00000
1692.00000 3571.00000
1845.00000 3561.00000
1775.00000 3583.00000
1760.00000 3475.00000
1729.00000 3490.00000
1803.00000 3484.00000
1689.00000 3483.00000
1845.00000 3478.00000
1613.00000 3435.00000
1901.00000 3428.00000
1758.00000 3435.00000
1755.00000 3371.00000
1303.00000 3804.00000
2243.00000 3754.00000
1387.00000 3336.00000
2143.00000 3325.00000
1760.00000 3139.00000
1391.00000 3986.00000
1502.00000 4065.00000
1692.00000 3982.00000
1866.00000 3977.00000
2057.00000 4044.00000
2171.00000 3971.00000
IMAGE=fr_m_298_15.JPG
ID=172 
SCALE=0.017539
LM=39
1407.00000 3373.00000
1406.00000 3233.00000
1079.00000 3199.00000
1270.00000 3194.00000
1163.00000 3241.00000
1171.00000 3171.00000
1179.00000 3220.00000
1537.00000 3205.00000
1724.00000 3216.00000
1645.00000 3258.00000
1644.00000 3187.00000
1636.00000 3236.00000
1269.00000 2924.00000
1555.00000 2930.00000
1309.00000 2997.00000
1518.00000 3000.00000
1321.00000 2859.00000
1495.00000 2864.00000
1418.00000 2876.00000
1410.00000 2782.00000
1377.00000 2792.00000
1454.00000 2793.00000
1320.00000 2761.00000
1496.00000 2777.00000
1247.00000 2693.00000
1571.00000 2703.00000
1410.00000 2719.00000
1410.00000 2644.00000
892.00000 3082.00000
1912.00000 3085.00000
1026.00000 2608.00000
1773.00000 2599.00000
1412.00000 2379.00000
963.00000 3289.00000
1081.00000 3389.00000
1290.00000 3330.00000
1542.00000 3350.00000
1755.00000 3404.00000
1833.00000 3304.00000
IMAGE=fr_m_303_15.JPG
ID=173 
SCALE=0.014577
LM=39
1377.00000 3560.00000
1382.00000 3398.00000
1054.00000 3386.00000
1230.00000 3369.00000
1132.00000 3425.00000
1140.00000 3357.00000
1146.00000 3398.00000
1520.00000 3366.00000
1702.00000 3386.00000
1623.00000 3420.00000
1621.00000 3357.00000
1617.00000 3395.00000
1222.00000 3137.00000
1526.00000 3136.00000
1260.00000 3206.00000
1492.00000 3212.00000
1272.00000 3065.00000
1470.00000 3068.00000
1376.00000 3088.00000
1378.00000 2972.00000
1346.00000 2980.00000
1425.00000 2982.00000
1274.00000 2944.00000
1471.00000 2955.00000
1227.00000 2880.00000
1523.00000 2894.00000
1380.00000 2894.00000
1382.00000 2813.00000
875.00000 3246.00000
1894.00000 3227.00000
989.00000 2807.00000
1777.00000 2809.00000
1385.00000 2546.00000
938.00000 3453.00000
1028.00000 3589.00000
1285.00000 3527.00000
1475.00000 3538.00000
1731.00000 3584.00000
1806.00000 3473.00000
IMAGE=fr_m_320_15.JPG
ID=174 
SCALE=0.014574
LM=39
1331.00000 3269.00000
1323.00000 3142.00000
1004.00000 3125.00000
1177.00000 3095.00000
1081.00000 3152.00000
1090.00000 3090.00000
1095.00000 3130.00000
1469.00000 3097.00000
1637.00000 3122.00000
1565.00000 3156.00000
1563.00000 3092.00000
1553.00000 3132.00000
1174.00000 2857.00000
1468.00000 2862.00000
1207.00000 2923.00000
1429.00000 2925.00000
1235.00000 2790.00000
1421.00000 2802.00000
1331.00000 2815.00000
1327.00000 2703.00000
1293.00000 2714.00000
1371.00000 2718.00000
1242.00000 2686.00000
1423.00000 2694.00000
1168.00000 2614.00000
1491.00000 2635.00000
1330.00000 2637.00000
1332.00000 2563.00000
795.00000 2993.00000
1836.00000 3006.00000
928.00000 2538.00000
1719.00000 2561.00000
1336.00000 2302.00000
876.00000 3242.00000
991.00000 3322.00000
1217.00000 3240.00000
1437.00000 3251.00000
1660.00000 3317.00000
1741.00000 3225.00000
IMAGE=fr_m_323_15.JPG
ID=175 
SCALE=0.014618
LM=39
1412.00000 3114.00000
1420.00000 2974.00000
1105.00000 2948.00000
1288.00000 2936.00000
1183.00000 2990.00000
1189.00000 2928.00000
1199.00000 2968.00000
1547.00000 2946.00000
1720.00000 2968.00000
1642.00000 3005.00000
1641.00000 2944.00000
1632.00000 2985.00000
1281.00000 2708.00000
1561.00000 2713.00000
1320.00000 2777.00000
1524.00000 2784.00000
1332.00000 2642.00000
1511.00000 2647.00000
1426.00000 2658.00000
1425.00000 2565.00000
1394.00000 2576.00000
1460.00000 2579.00000
1333.00000 2534.00000
1513.00000 2546.00000
1252.00000 2446.00000
1588.00000 2459.00000
1426.00000 2481.00000
1429.00000 2380.00000
899.00000 2822.00000
1923.00000 2835.00000
1025.00000 2334.00000
1818.00000 2337.00000
1434.00000 2127.00000
994.00000 3041.00000
1103.00000 3167.00000
1306.00000 3083.00000
1534.00000 3099.00000
1731.00000 3178.00000
1812.00000 3075.00000
IMAGE=fr_m_324_15.JPG
ID=176 
SCALE=0.014532
LM=39
1104.00000 3434.00000
1104.00000 3275.00000
776.00000 3256.00000
962.00000 3239.00000
864.00000 3283.00000
866.00000 3230.00000
869.00000 3262.00000
1235.00000 3236.00000
1404.00000 3258.00000
1329.00000 3282.00000
1327.00000 3231.00000
1324.00000 3264.00000
956.00000 2971.00000
1248.00000 2964.00000
990.00000 3037.00000
1218.00000 3036.00000
1008.00000 2894.00000
1195.00000 2896.00000
1103.00000 2907.00000
1117.00000 2788.00000
1081.00000 2800.00000
1147.00000 2801.00000
1011.00000 2781.00000
1197.00000 2788.00000
927.00000 2715.00000
1303.00000 2734.00000
1117.00000 2723.00000
1123.00000 2651.00000
546.00000 3138.00000
1618.00000 3136.00000
681.00000 2630.00000
1517.00000 2664.00000
1128.00000 2371.00000
652.00000 3337.00000
746.00000 3451.00000
1010.00000 3387.00000
1184.00000 3394.00000
1428.00000 3466.00000
1515.00000 3359.00000
IMAGE=fr_m_331_15.JPG
ID=177 
SCALE=0.014576
LM=39
1574.00000 2956.00000
1581.00000 2807.00000
1240.00000 2773.00000
1438.00000 2770.00000
1327.00000 2817.00000
1333.00000 2758.00000
1336.00000 2792.00000
1708.00000 2790.00000
1901.00000 2804.00000
1814.00000 2841.00000
1812.00000 2782.00000
1805.00000 2818.00000
1441.00000 2508.00000
1730.00000 2517.00000
1478.00000 2581.00000
1685.00000 2590.00000
1506.00000 2447.00000
1671.00000 2454.00000
1598.00000 2460.00000
1593.00000 2357.00000
1560.00000 2367.00000
1632.00000 2367.00000
1507.00000 2339.00000
1672.00000 2347.00000
1406.00000 2267.00000
1761.00000 2282.00000
1594.00000 2294.00000
1595.00000 2211.00000
984.00000 2629.00000
2130.00000 2673.00000
1100.00000 2146.00000
2036.00000 2153.00000
1594.00000 1943.00000
1100.00000 2842.00000
1230.00000 2984.00000
1493.00000 2906.00000
1646.00000 2915.00000
1899.00000 2988.00000
2019.00000 2859.00000
IMAGE=fr_m_333_15.JPG
ID=178 
SCALE=0.014533
LM=39
1300.00000 2816.00000
1292.00000 2692.00000
990.00000 2661.00000
1167.00000 2651.00000
1062.00000 2696.00000
1067.00000 2636.00000
1073.00000 2676.00000
1410.00000 2644.00000
1583.00000 2659.00000
1511.00000 2688.00000
1510.00000 2635.00000
1500.00000 2675.00000
1160.00000 2404.00000
1422.00000 2400.00000
1190.00000 2466.00000
1397.00000 2462.00000
1205.00000 2351.00000
1379.00000 2349.00000
1293.00000 2353.00000
1299.00000 2241.00000
1264.00000 2250.00000
1345.00000 2253.00000
1207.00000 2239.00000
1383.00000 2248.00000
1138.00000 2196.00000
1453.00000 2213.00000
1299.00000 2197.00000
1306.00000 2126.00000
794.00000 2544.00000
1783.00000 2543.00000
916.00000 2122.00000
1682.00000 2130.00000
1317.00000 1874.00000
912.00000 2821.00000
1001.00000 2891.00000
1193.00000 2774.00000
1407.00000 2786.00000
1594.00000 2882.00000
1675.00000 2809.00000
IMAGE=fr_m_334_15.JPG
ID=179 
SCALE=0.014619
LM=39
1481.00000 3091.00000
1477.00000 2977.00000
1119.00000 2955.00000
1321.00000 2935.00000
1204.00000 2991.00000
1207.00000 2923.00000
1217.00000 2979.00000
1617.00000 2936.00000
1821.00000 2958.00000
1734.00000 2989.00000
1733.00000 2923.00000
1722.00000 2975.00000
1307.00000 2660.00000
1621.00000 2653.00000
1344.00000 2726.00000
1585.00000 2727.00000
1370.00000 2584.00000
1559.00000 2583.00000
1464.00000 2607.00000
1461.00000 2483.00000
1417.00000 2502.00000
1515.00000 2500.00000
1368.00000 2482.00000
1560.00000 2483.00000
1289.00000 2407.00000
1649.00000 2408.00000
1464.00000 2408.00000
1467.00000 2322.00000
876.00000 2843.00000
2040.00000 2817.00000
1017.00000 2314.00000
1894.00000 2323.00000
1470.00000 2058.00000
983.00000 3072.00000
1116.00000 3170.00000
1363.00000 3043.00000
1587.00000 3055.00000
1829.00000 3161.00000
1950.00000 3062.00000
IMAGE=fr_m_354_15.JPG
ID=180 
SCALE=0.014359
LM=39
1278.00000 2475.00000
1277.00000 2358.00000
1000.00000 2335.00000
1170.00000 2326.00000
1075.00000 2372.00000
1079.00000 2316.00000
1088.00000 2352.00000
1374.00000 2322.00000
1539.00000 2335.00000
1466.00000 2368.00000
1464.00000 2311.00000
1454.00000 2347.00000
1155.00000 2115.00000
1384.00000 2107.00000
1182.00000 2168.00000
1357.00000 2165.00000
1203.00000 2049.00000
1343.00000 2048.00000
1271.00000 2061.00000
1281.00000 1991.00000
1256.00000 2007.00000
1311.00000 2007.00000
1201.00000 1982.00000
1341.00000 1986.00000
1129.00000 1903.00000
1407.00000 1905.00000
1274.00000 1921.00000
1275.00000 1833.00000
844.00000 2250.00000
1691.00000 2225.00000
947.00000 1848.00000
1565.00000 1827.00000
1271.00000 1650.00000
934.00000 2476.00000
1005.00000 2529.00000
1200.00000 2438.00000
1351.00000 2442.00000
1534.00000 2527.00000
1596.00000 2454.00000
IMAGE=fr_m_379_15.JPG
ID=181 
SCALE=0.016117
LM=39
1294.00000 2779.00000
1291.00000 2640.00000
986.00000 2624.00000
1163.00000 2602.00000
1061.00000 2655.00000
1064.00000 2599.00000
1072.00000 2641.00000
1418.00000 2600.00000
1585.00000 2615.00000
1511.00000 2652.00000
1510.00000 2593.00000
1502.00000 2636.00000
1164.00000 2353.00000
1422.00000 2349.00000
1193.00000 2409.00000
1399.00000 2406.00000
1213.00000 2284.00000
1367.00000 2278.00000
1295.00000 2300.00000
1298.00000 2194.00000
1265.00000 2201.00000
1325.00000 2200.00000
1210.00000 2166.00000
1364.00000 2180.00000
1147.00000 2117.00000
1426.00000 2118.00000
1295.00000 2132.00000
1293.00000 2048.00000
823.00000 2472.00000
1750.00000 2490.00000
926.00000 2073.00000
1632.00000 2075.00000
1287.00000 1839.00000
899.00000 2734.00000
1015.00000 2820.00000
1203.00000 2738.00000
1383.00000 2739.00000
1562.00000 2821.00000
1654.00000 2741.00000
IMAGE=fr_m_398_15.JPG
ID=182 
SCALE=0.015576
LM=39
1974.00000 3471.00000
1970.00000 3334.00000
1610.00000 3293.00000
1804.00000 3288.00000
1699.00000 3334.00000
1704.00000 3273.00000
1709.00000 3315.00000
2122.00000 3289.00000
2313.00000 3295.00000
2223.00000 3335.00000
2227.00000 3273.00000
2216.00000 3315.00000
1808.00000 3036.00000
2133.00000 3033.00000
1850.00000 3119.00000
2093.00000 3112.00000
1868.00000 2962.00000
2074.00000 2962.00000
1974.00000 2986.00000
1980.00000 2870.00000
1936.00000 2890.00000
2025.00000 2891.00000
1869.00000 2867.00000
2075.00000 2871.00000
1792.00000 2777.00000
2162.00000 2780.00000
1985.00000 2802.00000
1987.00000 2724.00000
1388.00000 3148.00000
2529.00000 3164.00000
1504.00000 2669.00000
2450.00000 2676.00000
2005.00000 2394.00000
1500.00000 3414.00000
1599.00000 3516.00000
1866.00000 3442.00000
2067.00000 3445.00000
2336.00000 3503.00000
2415.00000 3399.00000
IMAGE=fr_m_406_15.JPG
ID=183 
SCALE=0.013850
LM=39
1815.00000 3063.00000
1814.00000 2928.00000
1485.00000 2895.00000
1679.00000 2872.00000
1572.00000 2939.00000
1574.00000 2860.00000
1585.00000 2907.00000
1942.00000 2874.00000
2136.00000 2899.00000
2050.00000 2942.00000
2050.00000 2866.00000
2040.00000 2909.00000
1678.00000 2616.00000
1943.00000 2612.00000
1703.00000 2674.00000
1911.00000 2674.00000
1721.00000 2549.00000
1897.00000 2549.00000
1812.00000 2576.00000
1812.00000 2471.00000
1772.00000 2480.00000
1861.00000 2480.00000
1723.00000 2458.00000
1899.00000 2466.00000
1654.00000 2358.00000
1963.00000 2365.00000
1812.00000 2380.00000
1814.00000 2283.00000
1279.00000 2760.00000
2342.00000 2780.00000
1433.00000 2263.00000
2196.00000 2266.00000
1823.00000 2051.00000
1377.00000 3006.00000
1471.00000 3114.00000
1735.00000 3022.00000
1910.00000 3027.00000
2140.00000 3120.00000
2244.00000 3009.00000
IMAGE=fr_m_407_15.JPG
ID=184 
SCALE=0.013844
LM=39
1792.00000 3015.00000
1791.00000 2823.00000
1442.00000 2792.00000
1648.00000 2775.00000
1530.00000 2839.00000
1538.00000 2757.00000
1544.00000 2806.00000
1936.00000 2778.00000
2143.00000 2809.00000
2053.00000 2849.00000
2050.00000 2768.00000
2043.00000 2818.00000
1643.00000 2495.00000
1946.00000 2495.00000
1680.00000 2566.00000
1907.00000 2565.00000
1702.00000 2432.00000
1895.00000 2435.00000
1796.00000 2432.00000
1803.00000 2307.00000
1768.00000 2326.00000
1841.00000 2330.00000
1705.00000 2314.00000
1898.00000 2317.00000
1637.00000 2245.00000
1978.00000 2251.00000
1804.00000 2250.00000
1804.00000 2156.00000
1256.00000 2659.00000
2368.00000 2680.00000
1395.00000 2201.00000
2251.00000 2205.00000
1819.00000 1915.00000
1328.00000 2905.00000
1440.00000 3026.00000
1722.00000 2965.00000
1891.00000 2971.00000
2147.00000 3034.00000
2256.00000 2925.00000
IMAGE=fr_m_410_15.JPG
ID=185 
SCALE=0.013812
LM=39
1794.00000 3851.00000
1789.00000 3713.00000
1501.00000 3690.00000
1661.00000 3673.00000
1578.00000 3721.00000
1579.00000 3669.00000
1601.00000 3701.00000
1922.00000 3670.00000
2079.00000 3678.00000
2008.00000 3718.00000
2006.00000 3661.00000
2003.00000 3696.00000
1645.00000 3460.00000
1920.00000 3452.00000
1678.00000 3518.00000
1887.00000 3516.00000
1701.00000 3382.00000
1871.00000 3385.00000
1782.00000 3391.00000
1788.00000 3283.00000
1755.00000 3296.00000
1833.00000 3297.00000
1699.00000 3276.00000
1870.00000 3282.00000
1647.00000 3227.00000
1934.00000 3228.00000
1787.00000 3235.00000
1782.00000 3176.00000
1304.00000 3596.00000
2242.00000 3589.00000
1408.00000 3163.00000
2150.00000 3153.00000
1790.00000 2932.00000
1403.00000 3815.00000
1491.00000 3905.00000
1683.00000 3811.00000
1909.00000 3817.00000
2091.00000 3903.00000
2171.00000 3801.00000
IMAGE=fr_m_420_15.JPG
ID=186 
SCALE=0.015450
LM=39
1135.00000 2580.00000
1129.00000 2448.00000
823.00000 2431.00000
989.00000 2407.00000
894.00000 2452.00000
894.00000 2403.00000
907.00000 2440.00000
1264.00000 2407.00000
1427.00000 2436.00000
1365.00000 2459.00000
1358.00000 2406.00000
1357.00000 2443.00000
984.00000 2156.00000
1272.00000 2153.00000
1026.00000 2231.00000
1228.00000 2228.00000
1032.00000 2089.00000
1225.00000 2091.00000
1125.00000 2113.00000
1127.00000 1998.00000
1095.00000 2016.00000
1168.00000 2015.00000
1029.00000 1981.00000
1226.00000 1989.00000
953.00000 1899.00000
1309.00000 1898.00000
1127.00000 1922.00000
1126.00000 1828.00000
611.00000 2300.00000
1675.00000 2301.00000
725.00000 1811.00000
1557.00000 1810.00000
1114.00000 1569.00000
706.00000 2532.00000
797.00000 2613.00000
1022.00000 2548.00000
1238.00000 2564.00000
1442.00000 2616.00000
1543.00000 2531.00000
IMAGE=fr_m_421_15.JPG
ID=187 
SCALE=0.014190
LM=39
1201.00000 2544.00000
1198.00000 2410.00000
883.00000 2378.00000
1077.00000 2374.00000
973.00000 2415.00000
975.00000 2351.00000
980.00000 2393.00000
1328.00000 2383.00000
1513.00000 2391.00000
1431.00000 2425.00000
1428.00000 2363.00000
1422.00000 2405.00000
1053.00000 2096.00000
1375.00000 2099.00000
1092.00000 2164.00000
1333.00000 2169.00000
1105.00000 2027.00000
1324.00000 2037.00000
1222.00000 2039.00000
1230.00000 1927.00000
1191.00000 1939.00000
1280.00000 1948.00000
1105.00000 1905.00000
1329.00000 1930.00000
1063.00000 1882.00000
1390.00000 1897.00000
1231.00000 1890.00000
1232.00000 1806.00000
682.00000 2236.00000
1700.00000 2252.00000
825.00000 1796.00000
1581.00000 1827.00000
1244.00000 1554.00000
764.00000 2496.00000
891.00000 2584.00000
1134.00000 2496.00000
1289.00000 2513.00000
1518.00000 2602.00000
1611.00000 2496.00000
IMAGE=fr_m_427_15.JPG
ID=188 
SCALE=0.014043
LM=39
1220.00000 2349.00000
1213.00000 2208.00000
890.00000 2178.00000
1070.00000 2154.00000
968.00000 2202.00000
970.00000 2148.00000
977.00000 2183.00000
1348.00000 2165.00000
1520.00000 2201.00000
1447.00000 2218.00000
1443.00000 2166.00000
1436.00000 2202.00000
1075.00000 1894.00000
1360.00000 1896.00000
1106.00000 1965.00000
1328.00000 1975.00000
1129.00000 1836.00000
1309.00000 1839.00000
1227.00000 1846.00000
1226.00000 1720.00000
1193.00000 1732.00000
1271.00000 1736.00000
1129.00000 1709.00000
1309.00000 1723.00000
1057.00000 1639.00000
1379.00000 1654.00000
1226.00000 1664.00000
1225.00000 1594.00000
604.00000 2010.00000
1775.00000 2056.00000
680.00000 1554.00000
1691.00000 1559.00000
1232.00000 1315.00000
766.00000 2308.00000
883.00000 2376.00000
1135.00000 2309.00000
1320.00000 2324.00000
1524.00000 2394.00000
1630.00000 2339.00000
IMAGE=fr_m_428_15.JPG
ID=189 
SCALE=0.014279
LM=39
1250.00000 2497.00000
1235.00000 2360.00000
897.00000 2350.00000
1097.00000 2325.00000
985.00000 2381.00000
987.00000 2319.00000
994.00000 2364.00000
1377.00000 2321.00000
1579.00000 2338.00000
1492.00000 2373.00000
1489.00000 2314.00000
1481.00000 2358.00000
1095.00000 2070.00000
1388.00000 2062.00000
1133.00000 2134.00000
1351.00000 2132.00000
1150.00000 1997.00000
1333.00000 2001.00000
1248.00000 2002.00000
1245.00000 1903.00000
1202.00000 1922.00000
1302.00000 1916.00000
1144.00000 1907.00000
1331.00000 1901.00000
1070.00000 1848.00000
1385.00000 1842.00000
1239.00000 1859.00000
1231.00000 1805.00000
688.00000 2211.00000
1746.00000 2210.00000
792.00000 1789.00000
1624.00000 1766.00000
1221.00000 1501.00000
782.00000 2473.00000
880.00000 2566.00000
1157.00000 2462.00000
1362.00000 2456.00000
1610.00000 2551.00000
1682.00000 2451.00000
IMAGE=fr_m_429_15.JPG
ID=190 
SCALE=0.014115
LM=39
1309.00000 2360.00000
1309.00000 2219.00000
984.00000 2171.00000
1174.00000 2158.00000
1061.00000 2196.00000
1065.00000 2147.00000
1075.00000 2186.00000
1435.00000 2159.00000
1625.00000 2181.00000
1552.00000 2204.00000
1545.00000 2154.00000
1540.00000 2190.00000
1155.00000 1887.00000
1450.00000 1894.00000
1201.00000 1964.00000
1408.00000 1967.00000
1212.00000 1815.00000
1399.00000 1819.00000
1308.00000 1843.00000
1310.00000 1726.00000
1275.00000 1741.00000
1358.00000 1742.00000
1212.00000 1706.00000
1402.00000 1722.00000
1160.00000 1618.00000
1491.00000 1627.00000
1315.00000 1650.00000
1319.00000 1545.00000
773.00000 2039.00000
1849.00000 2050.00000
905.00000 1548.00000
1735.00000 1542.00000
1325.00000 1303.00000
870.00000 2283.00000
978.00000 2394.00000
1222.00000 2342.00000
1418.00000 2347.00000
1640.00000 2409.00000
1737.00000 2287.00000
IMAGE=fr_m_434_15.JPG
ID=191 
SCALE=0.014153
LM=39
1083.00000 2660.00000
1086.00000 2528.00000
759.00000 2483.00000
953.00000 2477.00000
831.00000 2534.00000
836.00000 2452.00000
856.00000 2505.00000
1219.00000 2482.00000
1422.00000 2506.00000
1337.00000 2540.00000
1334.00000 2468.00000
1321.00000 2515.00000
958.00000 2203.00000
1237.00000 2209.00000
993.00000 2275.00000
1193.00000 2278.00000
1009.00000 2145.00000
1186.00000 2150.00000
1096.00000 2157.00000
1110.00000 2018.00000
1068.00000 2025.00000
1151.00000 2040.00000
1017.00000 2005.00000
1196.00000 2024.00000
977.00000 1958.00000
1274.00000 1981.00000
1114.00000 1973.00000
1126.00000 1887.00000
612.00000 2337.00000
1618.00000 2378.00000
791.00000 1905.00000
1515.00000 1962.00000
1150.00000 1703.00000
644.00000 2590.00000
728.00000 2687.00000
998.00000 2598.00000
1193.00000 2626.00000
1424.00000 2699.00000
1524.00000 2589.00000
IMAGE=fr_m_435_15.JPG
ID=192 
SCALE=0.014358
LM=39
1170.00000 3032.00000
1167.00000 2896.00000
825.00000 2883.00000
1036.00000 2859.00000
926.00000 2901.00000
932.00000 2848.00000
937.00000 2885.00000
1293.00000 2869.00000
1495.00000 2894.00000
1406.00000 2908.00000
1401.00000 2860.00000
1393.00000 2895.00000
1010.00000 2620.00000
1307.00000 2619.00000
1053.00000 2689.00000
1281.00000 2688.00000
1070.00000 2556.00000
1253.00000 2555.00000
1162.00000 2568.00000
1173.00000 2458.00000
1135.00000 2470.00000
1209.00000 2472.00000
1073.00000 2429.00000
1257.00000 2438.00000
995.00000 2339.00000
1354.00000 2345.00000
1166.00000 2359.00000
1177.00000 2257.00000
601.00000 2746.00000
1720.00000 2757.00000
723.00000 2264.00000
1612.00000 2272.00000
1184.00000 2012.00000
754.00000 3018.00000
839.00000 3088.00000
1077.00000 2995.00000
1284.00000 3017.00000
1499.00000 3098.00000
1590.00000 3017.00000
IMAGE=fr_m_436_15.JPG
ID=193 
SCALE=0.014396
LM=39
882.00000 2553.00000
878.00000 2406.00000
590.00000 2420.00000
761.00000 2377.00000
662.00000 2442.00000
670.00000 2373.00000
676.00000 2418.00000
992.00000 2379.00000
1170.00000 2419.00000
1084.00000 2456.00000
1087.00000 2372.00000
1081.00000 2420.00000
737.00000 2107.00000
1022.00000 2099.00000
775.00000 2169.00000
988.00000 2165.00000
791.00000 2052.00000
973.00000 2051.00000
878.00000 2066.00000
882.00000 1947.00000
839.00000 1955.00000
935.00000 1956.00000
789.00000 1939.00000
973.00000 1937.00000
729.00000 1882.00000
1033.00000 1883.00000
881.00000 1889.00000
883.00000 1802.00000
415.00000 2283.00000
1368.00000 2274.00000
546.00000 1832.00000
1271.00000 1840.00000
883.00000 1583.00000
496.00000 2503.00000
566.00000 2584.00000
774.00000 2527.00000
984.00000 2541.00000
1198.00000 2600.00000
1267.00000 2527.00000
IMAGE=fr_m_437_15.JPG
ID=194 
SCALE=0.014396
LM=39
1316.00000 2885.00000
1321.00000 2762.00000
1019.00000 2718.00000
1191.00000 2717.00000
1095.00000 2753.00000
1101.00000 2694.00000
1101.00000 2741.00000
1459.00000 2730.00000
1630.00000 2737.00000
1557.00000 2766.00000
1559.00000 2713.00000
1552.00000 2751.00000
1195.00000 2444.00000
1470.00000 2457.00000
1226.00000 2504.00000
1429.00000 2520.00000
1252.00000 2385.00000
1421.00000 2395.00000
1337.00000 2399.00000
1341.00000 2286.00000
1297.00000 2308.00000
1381.00000 2312.00000
1252.00000 2276.00000
1421.00000 2295.00000
1193.00000 2226.00000
1480.00000 2247.00000
1340.00000 2236.00000
1346.00000 2163.00000
843.00000 2575.00000
1797.00000 2604.00000
956.00000 2166.00000
1698.00000 2184.00000
1353.00000 1906.00000
931.00000 2807.00000
1015.00000 2885.00000
1227.00000 2839.00000
1440.00000 2860.00000
1646.00000 2920.00000
1721.00000 2826.00000
IMAGE=fr_m_439_15.JPG
ID=195 
SCALE=0.014394
LM=39
915.00000 2158.00000
919.00000 2011.00000
610.00000 1970.00000
793.00000 1964.00000
692.00000 2003.00000
699.00000 1947.00000
706.00000 1985.00000
1048.00000 1975.00000
1222.00000 1993.00000
1139.00000 2027.00000
1143.00000 1966.00000
1132.00000 2004.00000
773.00000 1714.00000
1059.00000 1714.00000
805.00000 1781.00000
1024.00000 1786.00000
824.00000 1657.00000
1011.00000 1658.00000
919.00000 1675.00000
921.00000 1540.00000
898.00000 1556.00000
963.00000 1555.00000
825.00000 1523.00000
1014.00000 1533.00000
765.00000 1468.00000
1084.00000 1484.00000
922.00000 1487.00000
925.00000 1410.00000
431.00000 1857.00000
1397.00000 1880.00000
570.00000 1421.00000
1296.00000 1452.00000
939.00000 1209.00000
498.00000 2097.00000
614.00000 2186.00000
826.00000 2104.00000
1011.00000 2129.00000
1216.00000 2213.00000
1310.00000 2119.00000
IMAGE=fr_m_441_15.JPG
ID=196 
SCALE=0.014450
LM=39
968.00000 2642.00000
963.00000 2530.00000
659.00000 2503.00000
849.00000 2481.00000
741.00000 2537.00000
746.00000 2464.00000
753.00000 2515.00000
1076.00000 2486.00000
1257.00000 2511.00000
1174.00000 2549.00000
1173.00000 2475.00000
1166.00000 2524.00000
837.00000 2244.00000
1098.00000 2236.00000
876.00000 2314.00000
1071.00000 2313.00000
885.00000 2191.00000
1044.00000 2182.00000
972.00000 2184.00000
967.00000 2091.00000
932.00000 2109.00000
1005.00000 2106.00000
871.00000 2093.00000
1042.00000 2093.00000
795.00000 2061.00000
1133.00000 2050.00000
963.00000 2049.00000
956.00000 1978.00000
448.00000 2381.00000
1466.00000 2401.00000
538.00000 2008.00000
1348.00000 1958.00000
958.00000 1748.00000
563.00000 2582.00000
661.00000 2670.00000
875.00000 2596.00000
1071.00000 2614.00000
1253.00000 2694.00000
1361.00000 2598.00000
IMAGE=fr_m_442_15.JPG
ID=197 
SCALE=0.014400
LM=39
1055.00000 2457.00000
1048.00000 2307.00000
755.00000 2305.00000
919.00000 2273.00000
829.00000 2329.00000
829.00000 2269.00000
841.00000 2305.00000
1180.00000 2267.00000
1343.00000 2294.00000
1268.00000 2324.00000
1267.00000 2259.00000
1258.00000 2297.00000
905.00000 1977.00000
1183.00000 1975.00000
936.00000 2043.00000
1148.00000 2052.00000
956.00000 1927.00000
1128.00000 1922.00000
1047.00000 1922.00000
1045.00000 1789.00000
1000.00000 1807.00000
1090.00000 1804.00000
949.00000 1787.00000
1131.00000 1792.00000
870.00000 1747.00000
1220.00000 1749.00000
1046.00000 1734.00000
1048.00000 1649.00000
531.00000 2186.00000
1558.00000 2180.00000
667.00000 1681.00000
1423.00000 1670.00000
1048.00000 1447.00000
650.00000 2402.00000
746.00000 2488.00000
962.00000 2423.00000
1183.00000 2453.00000
1368.00000 2481.00000
1449.00000 2386.00000
IMAGE=fr_m_443_15.JPG
ID=198 
SCALE=0.014402
LM=39
1028.00000 2674.00000
1034.00000 2518.00000
704.00000 2497.00000
890.00000 2482.00000
789.00000 2530.00000
796.00000 2470.00000
798.00000 2509.00000
1159.00000 2492.00000
1337.00000 2508.00000
1259.00000 2541.00000
1256.00000 2480.00000
1250.00000 2521.00000
892.00000 2246.00000
1167.00000 2243.00000
919.00000 2309.00000
1137.00000 2312.00000
952.00000 2184.00000
1116.00000 2191.00000
1037.00000 2194.00000
1032.00000 2065.00000
983.00000 2084.00000
1093.00000 2085.00000
947.00000 2074.00000
1121.00000 2076.00000
846.00000 2032.00000
1199.00000 2038.00000
1031.00000 2022.00000
1031.00000 1952.00000
514.00000 2383.00000
1507.00000 2398.00000
632.00000 1948.00000
1397.00000 1945.00000
1036.00000 1727.00000
582.00000 2637.00000
692.00000 2693.00000
925.00000 2631.00000
1141.00000 2632.00000
1360.00000 2701.00000
1446.00000 2639.00000
IMAGE=fr_m_446_15.JPG
ID=199 
SCALE=0.014394
LM=39
1600.00000 3444.00000
1585.00000 3320.00000
1236.00000 3305.00000
1439.00000 3276.00000
1328.00000 3325.00000
1331.00000 3264.00000
1336.00000 3310.00000
1721.00000 3274.00000
1912.00000 3291.00000
1826.00000 3329.00000
1827.00000 3260.00000
1818.00000 3305.00000
1436.00000 3000.00000
1733.00000 2998.00000
1464.00000 3062.00000
1708.00000 3063.00000
1492.00000 2934.00000
1678.00000 2938.00000
1591.00000 2947.00000
1584.00000 2834.00000
1542.00000 2848.00000
1626.00000 2848.00000
1493.00000 2825.00000
1682.00000 2821.00000
1391.00000 2743.00000
1758.00000 2749.00000
1588.00000 2761.00000
1590.00000 2659.00000
952.00000 3172.00000
2161.00000 3157.00000
1075.00000 2669.00000
2063.00000 2659.00000
1590.00000 2410.00000
1096.00000 3454.00000
1199.00000 3534.00000
1500.00000 3418.00000
1684.00000 3419.00000
1951.00000 3510.00000
2038.00000 3421.00000
IMAGE=fr_m_456_15.JPG
ID=200 
SCALE=0.014303
LM=39
1615.00000 3233.00000
1618.00000 3103.00000
1298.00000 3066.00000
1463.00000 3059.00000
1400.00000 3094.00000
1374.00000 3048.00000
1383.00000 3083.00000
1769.00000 3075.00000
1924.00000 3088.00000
1860.00000 3114.00000
1844.00000 3067.00000
1834.00000 3103.00000
1466.00000 2800.00000
1765.00000 2800.00000
1504.00000 2873.00000
1721.00000 2878.00000
1530.00000 2746.00000
1712.00000 2747.00000
1622.00000 2748.00000
1615.00000 2638.00000
1561.00000 2659.00000
1667.00000 2661.00000
1524.00000 2638.00000
1710.00000 2635.00000
1445.00000 2565.00000
1769.00000 2568.00000
1613.00000 2578.00000
1618.00000 2502.00000
1062.00000 2927.00000
2139.00000 2952.00000
1180.00000 2470.00000
2017.00000 2479.00000
1636.00000 2219.00000
1172.00000 3180.00000
1262.00000 3274.00000
1497.00000 3202.00000
1751.00000 3230.00000
1947.00000 3301.00000
2027.00000 3215.00000
IMAGE=fr_m_457_15.JPG
ID=201 
SCALE=0.014365
LM=39
1595.00000 3410.00000
1606.00000 3229.00000
1277.00000 3222.00000
1469.00000 3201.00000
1359.00000 3252.00000
1365.00000 3190.00000
1369.00000 3234.00000
1725.00000 3206.00000
1907.00000 3226.00000
1827.00000 3262.00000
1830.00000 3192.00000
1820.00000 3236.00000
1443.00000 2935.00000
1759.00000 2932.00000
1489.00000 3004.00000
1717.00000 3009.00000
1502.00000 2860.00000
1695.00000 2856.00000
1604.00000 2876.00000
1601.00000 2729.00000
1558.00000 2743.00000
1645.00000 2749.00000
1499.00000 2711.00000
1701.00000 2720.00000
1438.00000 2644.00000
1763.00000 2646.00000
1605.00000 2665.00000
1610.00000 2574.00000
1042.00000 3094.00000
2147.00000 3115.00000
1151.00000 2555.00000
2048.00000 2566.00000
1608.00000 2316.00000
1165.00000 3337.00000
1250.00000 3431.00000
1477.00000 3372.00000
1723.00000 3403.00000
1906.00000 3460.00000
2017.00000 3349.00000
IMAGE=fr_m_460_15.JPG
ID=202 
SCALE=0.014489
LM=39
1402.00000 3407.00000
1386.00000 3254.00000
1037.00000 3238.00000
1239.00000 3213.00000
1121.00000 3272.00000
1125.00000 3208.00000
1135.00000 3249.00000
1525.00000 3210.00000
1713.00000 3225.00000
1638.00000 3258.00000
1635.00000 3202.00000
1627.00000 3242.00000
1238.00000 2939.00000
1537.00000 2936.00000
1276.00000 3006.00000
1497.00000 3005.00000
1290.00000 2875.00000
1485.00000 2868.00000
1398.00000 2876.00000
1393.00000 2793.00000
1367.00000 2807.00000
1425.00000 2809.00000
1288.00000 2770.00000
1484.00000 2773.00000
1202.00000 2700.00000
1565.00000 2698.00000
1392.00000 2715.00000
1396.00000 2621.00000
805.00000 3109.00000
1928.00000 3088.00000
935.00000 2601.00000
1788.00000 2565.00000
1376.00000 2380.00000
935.00000 3381.00000
1045.00000 3459.00000
1297.00000 3361.00000
1502.00000 3371.00000
1737.00000 3427.00000
1821.00000 3334.00000
IMAGE=fr_m_467_15.JPG
ID=203 
SCALE=0.014449
LM=39
1118.00000 3177.00000
1119.00000 3036.00000
803.00000 2992.00000
989.00000 2978.00000
885.00000 3026.00000
892.00000 2960.00000
903.00000 3005.00000
1264.00000 2990.00000
1450.00000 3023.00000
1369.00000 3049.00000
1369.00000 2985.00000
1360.00000 3029.00000
990.00000 2721.00000
1278.00000 2727.00000
1021.00000 2794.00000
1237.00000 2811.00000
1047.00000 2656.00000
1229.00000 2665.00000
1137.00000 2684.00000
1138.00000 2559.00000
1094.00000 2577.00000
1175.00000 2581.00000
1052.00000 2554.00000
1235.00000 2555.00000
964.00000 2463.00000
1312.00000 2473.00000
1140.00000 2480.00000
1139.00000 2396.00000
600.00000 2843.00000
1681.00000 2872.00000
727.00000 2363.00000
1577.00000 2378.00000
1149.00000 2106.00000
698.00000 3094.00000
765.00000 3205.00000
983.00000 3158.00000
1252.00000 3181.00000
1466.00000 3228.00000
1540.00000 3138.00000
IMAGE=fr_m_469_15.JPG
ID=204 
SCALE=0.014444
LM=39
1220.00000 3297.00000
1214.00000 3166.00000
889.00000 3140.00000
1083.00000 3120.00000
972.00000 3180.00000
976.00000 3105.00000
983.00000 3153.00000
1342.00000 3120.00000
1530.00000 3133.00000
1447.00000 3171.00000
1446.00000 3102.00000
1441.00000 3146.00000
1074.00000 2871.00000
1346.00000 2866.00000
1110.00000 2934.00000
1324.00000 2928.00000
1136.00000 2796.00000
1280.00000 2789.00000
1220.00000 2818.00000
1213.00000 2683.00000
1176.00000 2705.00000
1258.00000 2704.00000
1133.00000 2686.00000
1280.00000 2696.00000
1036.00000 2607.00000
1378.00000 2610.00000
1210.00000 2635.00000
1206.00000 2550.00000
669.00000 2986.00000
1724.00000 3001.00000
788.00000 2555.00000
1591.00000 2548.00000
1205.00000 2295.00000
775.00000 3242.00000
856.00000 3336.00000
1111.00000 3272.00000
1331.00000 3277.00000
1563.00000 3337.00000
1634.00000 3252.00000
IMAGE=fr_m_476_15.JPG
ID=205 
SCALE=0.014731
LM=39
1328.00000 3573.00000
1328.00000 3469.00000
972.00000 3431.00000
1163.00000 3425.00000
1058.00000 3463.00000
1061.00000 3404.00000
1079.00000 3455.00000
1490.00000 3429.00000
1668.00000 3438.00000
1585.00000 3486.00000
1591.00000 3414.00000
1566.00000 3465.00000
1192.00000 3162.00000
1486.00000 3168.00000
1237.00000 3255.00000
1440.00000 3257.00000
1244.00000 3095.00000
1442.00000 3100.00000
1345.00000 3115.00000
1345.00000 2993.00000
1303.00000 3003.00000
1394.00000 3014.00000
1244.00000 2977.00000
1448.00000 2989.00000
1171.00000 2891.00000
1529.00000 2900.00000
1349.00000 2919.00000
1349.00000 2804.00000
773.00000 3296.00000
1894.00000 3346.00000
927.00000 2787.00000
1787.00000 2809.00000
1355.00000 2570.00000
859.00000 3528.00000
952.00000 3627.00000
1232.00000 3525.00000
1452.00000 3549.00000
1680.00000 3643.00000
1772.00000 3553.00000
IMAGE=fr_m_494_15.JPG
ID=206 
SCALE=0.014126
LM=39
1346.00000 3230.00000
1346.00000 3098.00000
990.00000 3042.00000
1206.00000 3046.00000
1086.00000 3099.00000
1085.00000 3020.00000
1103.00000 3077.00000
1497.00000 3058.00000
1705.00000 3087.00000
1614.00000 3130.00000
1613.00000 3055.00000
1595.00000 3105.00000
1218.00000 2787.00000
1511.00000 2786.00000
1255.00000 2852.00000
1470.00000 2859.00000
1260.00000 2727.00000
1466.00000 2726.00000
1367.00000 2731.00000
1376.00000 2609.00000
1347.00000 2626.00000
1413.00000 2628.00000
1266.00000 2583.00000
1469.00000 2597.00000
1207.00000 2518.00000
1537.00000 2540.00000
1373.00000 2548.00000
1375.00000 2466.00000
822.00000 2896.00000
1878.00000 2970.00000
979.00000 2447.00000
1781.00000 2496.00000
1399.00000 2182.00000
910.00000 3179.00000
980.00000 3272.00000
1222.00000 3186.00000
1469.00000 3214.00000
1666.00000 3320.00000
1759.00000 3244.00000
IMAGE=fr_m_503_15.JPG
ID=207 
SCALE=0.014110
LM=39
1376.00000 3103.00000
1387.00000 2976.00000
1053.00000 2923.00000
1242.00000 2910.00000
1136.00000 2965.00000
1138.00000 2894.00000
1150.00000 2939.00000
1530.00000 2930.00000
1704.00000 2954.00000
1628.00000 2998.00000
1625.00000 2922.00000
1612.00000 2963.00000
1255.00000 2629.00000
1563.00000 2642.00000
1290.00000 2704.00000
1523.00000 2718.00000
1303.00000 2575.00000
1508.00000 2582.00000
1412.00000 2589.00000
1416.00000 2479.00000
1375.00000 2491.00000
1464.00000 2492.00000
1308.00000 2457.00000
1514.00000 2472.00000
1237.00000 2394.00000
1591.00000 2413.00000
1419.00000 2414.00000
1424.00000 2336.00000
864.00000 2733.00000
1892.00000 2821.00000
1021.00000 2308.00000
1780.00000 2314.00000
1419.00000 2069.00000
939.00000 3010.00000
1026.00000 3121.00000
1242.00000 3072.00000
1485.00000 3099.00000
1702.00000 3164.00000
1784.00000 3088.00000
IMAGE=fr_m_505_15.JPG
ID=208 
SCALE=0.014106
LM=39
1432.00000 3145.00000
1434.00000 2955.00000
1108.00000 2924.00000
1303.00000 2894.00000
1197.00000 2953.00000
1204.00000 2880.00000
1212.00000 2923.00000
1567.00000 2889.00000
1755.00000 2905.00000
1672.00000 2951.00000
1671.00000 2878.00000
1663.00000 2919.00000
1295.00000 2619.00000
1576.00000 2617.00000
1330.00000 2691.00000
1542.00000 2689.00000
1337.00000 2562.00000
1539.00000 2565.00000
1443.00000 2576.00000
1447.00000 2457.00000
1401.00000 2471.00000
1494.00000 2470.00000
1333.00000 2440.00000
1543.00000 2440.00000
1263.00000 2376.00000
1619.00000 2380.00000
1447.00000 2394.00000
1445.00000 2324.00000
896.00000 2769.00000
1985.00000 2761.00000
1000.00000 2286.00000
1888.00000 2274.00000
1446.00000 2033.00000
998.00000 3038.00000
1083.00000 3151.00000
1300.00000 3092.00000
1543.00000 3136.00000
1780.00000 3163.00000
1871.00000 3044.00000
IMAGE=fr_m_506_15.JPG
ID=209 
SCALE=0.014106
LM=39
1514.00000 3019.00000
1525.00000 2892.00000
1212.00000 2866.00000
1396.00000 2849.00000
1281.00000 2905.00000
1289.00000 2833.00000
1300.00000 2881.00000
1668.00000 2871.00000
1845.00000 2905.00000
1771.00000 2938.00000
1768.00000 2868.00000
1759.00000 2914.00000
1409.00000 2584.00000
1684.00000 2585.00000
1447.00000 2650.00000
1635.00000 2655.00000
1457.00000 2532.00000
1639.00000 2530.00000
1551.00000 2523.00000
1551.00000 2434.00000
1503.00000 2457.00000
1608.00000 2456.00000
1456.00000 2435.00000
1639.00000 2443.00000
1396.00000 2379.00000
1737.00000 2397.00000
1552.00000 2390.00000
1555.00000 2316.00000
1037.00000 2736.00000
2027.00000 2783.00000
1179.00000 2290.00000
1920.00000 2317.00000
1566.00000 2075.00000
1105.00000 2981.00000
1207.00000 3049.00000
1419.00000 2971.00000
1639.00000 2985.00000
1851.00000 3097.00000
1949.00000 3037.00000
IMAGE=fr_m_508_15.JPG
ID=210 
SCALE=0.014113
LM=39
1469.00000 3028.00000
1471.00000 2891.00000
1172.00000 2834.00000
1339.00000 2824.00000
1243.00000 2875.00000
1249.00000 2806.00000
1257.00000 2850.00000
1599.00000 2834.00000
1768.00000 2862.00000
1691.00000 2897.00000
1693.00000 2825.00000
1683.00000 2870.00000
1339.00000 2549.00000
1615.00000 2555.00000
1371.00000 2622.00000
1586.00000 2629.00000
1377.00000 2487.00000
1573.00000 2495.00000
1482.00000 2509.00000
1490.00000 2376.00000
1458.00000 2388.00000
1531.00000 2390.00000
1380.00000 2350.00000
1580.00000 2371.00000
1335.00000 2295.00000
1643.00000 2321.00000
1490.00000 2309.00000
1489.00000 2212.00000
993.00000 2708.00000
1971.00000 2753.00000
1121.00000 2226.00000
1846.00000 2240.00000
1498.00000 2013.00000
1086.00000 2972.00000
1182.00000 3048.00000
1365.00000 2986.00000
1576.00000 3007.00000
1745.00000 3073.00000
1815.00000 3013.00000
IMAGE=fr_m_509_15.JPG
ID=211 
SCALE=0.014104
LM=39
1155.00000 2860.00000
1148.00000 2749.00000
871.00000 2702.00000
1019.00000 2698.00000
940.00000 2740.00000
943.00000 2689.00000
953.00000 2721.00000
1277.00000 2702.00000
1427.00000 2719.00000
1357.00000 2748.00000
1357.00000 2695.00000
1349.00000 2730.00000
1000.00000 2431.00000
1314.00000 2424.00000
1044.00000 2500.00000
1273.00000 2500.00000
1058.00000 2369.00000
1258.00000 2368.00000
1159.00000 2380.00000
1151.00000 2264.00000
1127.00000 2272.00000
1189.00000 2273.00000
1058.00000 2236.00000
1257.00000 2231.00000
999.00000 2190.00000
1311.00000 2185.00000
1150.00000 2209.00000
1150.00000 2152.00000
650.00000 2577.00000
1665.00000 2593.00000
744.00000 2106.00000
1565.00000 2101.00000
1146.00000 1893.00000
741.00000 2804.00000
823.00000 2884.00000
1008.00000 2835.00000
1262.00000 2842.00000
1441.00000 2896.00000
1537.00000 2818.00000
IMAGE=fr_m_522_15.JPG
ID=212 
SCALE=0.015055
LM=39
1478.00000 3240.00000
1465.00000 3099.00000
1151.00000 3089.00000
1331.00000 3069.00000
1224.00000 3127.00000
1228.00000 3061.00000
1242.00000 3109.00000
1590.00000 3057.00000
1766.00000 3067.00000
1691.00000 3111.00000
1691.00000 3038.00000
1677.00000 3090.00000
1312.00000 2783.00000
1597.00000 2771.00000
1343.00000 2844.00000
1567.00000 2840.00000
1358.00000 2723.00000
1542.00000 2715.00000
1458.00000 2722.00000
1448.00000 2602.00000
1415.00000 2615.00000
1498.00000 2616.00000
1352.00000 2601.00000
1542.00000 2599.00000
1280.00000 2556.00000
1608.00000 2549.00000
1448.00000 2559.00000
1445.00000 2466.00000
931.00000 2953.00000
1928.00000 2944.00000
1104.00000 2501.00000
1771.00000 2498.00000
1433.00000 2253.00000
1062.00000 3218.00000
1147.00000 3304.00000
1357.00000 3206.00000
1582.00000 3221.00000
1794.00000 3279.00000
1857.00000 3175.00000
IMAGE=fr_m_524_15.JPG
ID=213 
SCALE=0.015105
LM=39
1559.00000 3269.00000
1554.00000 3121.00000
1245.00000 3077.00000
1420.00000 3068.00000
1317.00000 3108.00000
1319.00000 3054.00000
1324.00000 3092.00000
1687.00000 3077.00000
1859.00000 3083.00000
1783.00000 3118.00000
1779.00000 3063.00000
1774.00000 3103.00000
1419.00000 2835.00000
1710.00000 2834.00000
1453.00000 2899.00000
1679.00000 2898.00000
1473.00000 2770.00000
1665.00000 2775.00000
1576.00000 2788.00000
1560.00000 2661.00000
1526.00000 2678.00000
1608.00000 2678.00000
1471.00000 2663.00000
1666.00000 2653.00000
1393.00000 2604.00000
1731.00000 2610.00000
1562.00000 2613.00000
1564.00000 2530.00000
1002.00000 2927.00000
2057.00000 2966.00000
1110.00000 2515.00000
1934.00000 2510.00000
1565.00000 2277.00000
1125.00000 3171.00000
1229.00000 3285.00000
1462.00000 3248.00000
1677.00000 3247.00000
1872.00000 3284.00000
1964.00000 3190.00000
IMAGE=fr_m_525_15.JPG
ID=214 
SCALE=0.015105
LM=39
1519.00000 3599.00000
1518.00000 3482.00000
1224.00000 3445.00000
1401.00000 3431.00000
1300.00000 3477.00000
1299.00000 3419.00000
1309.00000 3457.00000
1639.00000 3435.00000
1808.00000 3451.00000
1729.00000 3486.00000
1729.00000 3425.00000
1720.00000 3464.00000
1397.00000 3173.00000
1662.00000 3175.00000
1433.00000 3232.00000
1628.00000 3238.00000
1441.00000 3121.00000
1628.00000 3126.00000
1539.00000 3131.00000
1533.00000 3039.00000
1499.00000 3053.00000
1591.00000 3054.00000
1443.00000 3026.00000
1628.00000 3029.00000
1380.00000 2966.00000
1672.00000 2972.00000
1537.00000 2982.00000
1536.00000 2907.00000
1014.00000 3310.00000
1992.00000 3328.00000
1134.00000 2855.00000
1891.00000 2865.00000
1542.00000 2715.00000
1146.00000 3549.00000
1240.00000 3636.00000
1419.00000 3583.00000
1627.00000 3594.00000
1807.00000 3637.00000
1876.00000 3571.00000
IMAGE=fr_m_526_15.JPG
ID=215 
SCALE=0.015104
LM=39
1095.00000 2600.00000
1095.00000 2500.00000
813.00000 2472.00000
972.00000 2450.00000
880.00000 2502.00000
882.00000 2440.00000
893.00000 2481.00000
1215.00000 2459.00000
1383.00000 2495.00000
1315.00000 2518.00000
1310.00000 2459.00000
1303.00000 2498.00000
963.00000 2219.00000
1231.00000 2221.00000
986.00000 2291.00000
1197.00000 2301.00000
1009.00000 2164.00000
1173.00000 2165.00000
1100.00000 2170.00000
1102.00000 2062.00000
1044.00000 2075.00000
1155.00000 2084.00000
1005.00000 2055.00000
1181.00000 2077.00000
939.00000 2014.00000
1275.00000 2044.00000
1103.00000 2019.00000
1106.00000 1935.00000
624.00000 2343.00000
1591.00000 2370.00000
763.00000 1950.00000
1491.00000 1975.00000
1121.00000 1741.00000
723.00000 2580.00000
810.00000 2639.00000
998.00000 2567.00000
1204.00000 2598.00000
1419.00000 2641.00000
1458.00000 2594.00000
IMAGE=fr_m_530_15.JPG
ID=216 
SCALE=0.014364
LM=39
978.00000 2153.00000
985.00000 2030.00000
661.00000 1985.00000
838.00000 1972.00000
739.00000 2014.00000
730.00000 1952.00000
751.00000 1992.00000
1123.00000 1987.00000
1296.00000 2004.00000
1221.00000 2026.00000
1219.00000 1968.00000
1208.00000 2009.00000
826.00000 1739.00000
1139.00000 1736.00000
879.00000 1812.00000
1084.00000 1819.00000
896.00000 1683.00000
1077.00000 1685.00000
986.00000 1689.00000
991.00000 1576.00000
946.00000 1593.00000
1035.00000 1589.00000
896.00000 1568.00000
1079.00000 1568.00000
807.00000 1503.00000
1166.00000 1508.00000
987.00000 1524.00000
986.00000 1455.00000
461.00000 1862.00000
1512.00000 1862.00000
587.00000 1426.00000
1390.00000 1413.00000
997.00000 1221.00000
548.00000 2073.00000
645.00000 2169.00000
886.00000 2104.00000
1080.00000 2123.00000
1288.00000 2192.00000
1404.00000 2092.00000
IMAGE=fr_m_545_15.JPG
ID=217 
SCALE=0.014871
LM=39
1823.00000 3499.00000
1819.00000 3353.00000
1555.00000 3303.00000
1701.00000 3298.00000
1621.00000 3341.00000
1624.00000 3287.00000
1630.00000 3319.00000
1940.00000 3300.00000
2082.00000 3301.00000
2019.00000 3342.00000
2016.00000 3284.00000
2013.00000 3319.00000
1691.00000 3065.00000
1935.00000 3056.00000
1719.00000 3128.00000
1908.00000 3127.00000
1741.00000 3009.00000
1879.00000 3010.00000
1814.00000 3021.00000
1810.00000 2911.00000
1775.00000 2928.00000
1851.00000 2926.00000
1732.00000 2910.00000
1876.00000 2908.00000
1666.00000 2845.00000
1944.00000 2836.00000
1806.00000 2850.00000
1804.00000 2757.00000
1404.00000 3188.00000
2240.00000 3169.00000
1480.00000 2793.00000
2152.00000 2769.00000
1801.00000 2575.00000
1464.00000 3393.00000
1549.00000 3497.00000
1757.00000 3456.00000
1929.00000 3482.00000
2109.00000 3499.00000
2177.00000 3363.00000
IMAGE=fr_m_560_15.JPG
ID=218 
SCALE=0.016662
LM=39
1208.00000 2866.00000
1204.00000 2741.00000
917.00000 2709.00000
1074.00000 2688.00000
986.00000 2735.00000
986.00000 2684.00000
996.00000 2718.00000
1329.00000 2706.00000
1480.00000 2728.00000
1408.00000 2757.00000
1403.00000 2703.00000
1402.00000 2736.00000
1075.00000 2453.00000
1356.00000 2454.00000
1101.00000 2509.00000
1321.00000 2514.00000
1128.00000 2399.00000
1306.00000 2406.00000
1222.00000 2402.00000
1227.00000 2297.00000
1182.00000 2311.00000
1282.00000 2315.00000
1129.00000 2298.00000
1311.00000 2306.00000
1053.00000 2251.00000
1389.00000 2263.00000
1225.00000 2260.00000
1224.00000 2193.00000
722.00000 2590.00000
1662.00000 2619.00000
845.00000 2145.00000
1557.00000 2168.00000
1221.00000 1978.00000
816.00000 2804.00000
910.00000 2877.00000
1077.00000 2828.00000
1317.00000 2850.00000
1517.00000 2906.00000
1593.00000 2834.00000
IMAGE=fr_m_574_15.JPG
ID=219 
SCALE=0.014492
LM=39
1931.00000 3504.00000
1932.00000 3318.00000
1573.00000 3279.00000
1773.00000 3257.00000
1651.00000 3316.00000
1658.00000 3242.00000
1678.00000 3290.00000
2097.00000 3270.00000
2295.00000 3292.00000
2213.00000 3330.00000
2214.00000 3253.00000
2195.00000 3301.00000
1770.00000 2979.00000
2093.00000 2979.00000
1822.00000 3053.00000
2049.00000 3055.00000
1827.00000 2914.00000
2039.00000 2914.00000
1937.00000 2920.00000
1935.00000 2823.00000
1896.00000 2824.00000
1990.00000 2830.00000
1828.00000 2802.00000
2043.00000 2807.00000
1738.00000 2714.00000
2125.00000 2726.00000
1936.00000 2739.00000
1931.00000 2639.00000
1319.00000 3110.00000
2524.00000 3108.00000
1460.00000 2585.00000
2393.00000 2585.00000
1935.00000 2344.00000
1424.00000 3419.00000
1532.00000 3519.00000
1849.00000 3426.00000
2027.00000 3438.00000
2322.00000 3536.00000
2428.00000 3423.00000
IMAGE=fr_m_582_15.JPG
ID=220 
SCALE=0.013477
LM=39
1745.00000 3434.00000
1744.00000 3279.00000
1381.00000 3245.00000
1597.00000 3231.00000
1468.00000 3298.00000
1474.00000 3225.00000
1488.00000 3268.00000
1887.00000 3244.00000
2097.00000 3261.00000
2008.00000 3312.00000
2003.00000 3237.00000
1991.00000 3281.00000
1594.00000 2989.00000
1908.00000 2992.00000
1642.00000 3072.00000
1875.00000 3064.00000
1656.00000 2918.00000
1859.00000 2918.00000
1759.00000 2927.00000
1752.00000 2796.00000
1715.00000 2816.00000
1803.00000 2816.00000
1651.00000 2792.00000
1857.00000 2796.00000
1565.00000 2733.00000
1930.00000 2735.00000
1752.00000 2740.00000
1753.00000 2665.00000
1157.00000 3091.00000
2288.00000 3097.00000
1287.00000 2609.00000
2161.00000 2595.00000
1744.00000 2389.00000
1233.00000 3371.00000
1375.00000 3473.00000
1640.00000 3374.00000
1856.00000 3393.00000
2086.00000 3499.00000
2205.00000 3393.00000
IMAGE=fr_m_586_15.JPG
ID=221 
SCALE=0.013499
LM=39
1761.00000 3397.00000
1758.00000 3278.00000
1431.00000 3244.00000
1615.00000 3231.00000
1510.00000 3266.00000
1516.00000 3217.00000
1521.00000 3259.00000
1903.00000 3245.00000
2090.00000 3269.00000
2013.00000 3287.00000
2011.00000 3237.00000
2003.00000 3279.00000
1597.00000 2990.00000
1928.00000 3009.00000
1657.00000 3070.00000
1857.00000 3090.00000
1669.00000 2924.00000
1862.00000 2940.00000
1771.00000 2932.00000
1768.00000 2834.00000
1737.00000 2842.00000
1803.00000 2843.00000
1672.00000 2807.00000
1866.00000 2816.00000
1595.00000 2715.00000
1943.00000 2746.00000
1768.00000 2734.00000
1773.00000 2632.00000
1233.00000 3090.00000
2315.00000 3126.00000
1363.00000 2579.00000
2186.00000 2596.00000
1781.00000 2412.00000
1306.00000 3344.00000
1410.00000 3435.00000
1660.00000 3354.00000
1844.00000 3358.00000
2094.00000 3457.00000
2200.00000 3374.00000
IMAGE=fr_m_588_15.JPG
ID=222 
SCALE=0.014359
LM=39
1680.00000 3181.00000
1676.00000 3058.00000
1345.00000 3016.00000
1539.00000 2994.00000
1424.00000 3060.00000
1427.00000 2983.00000
1436.00000 3035.00000
1814.00000 2999.00000
2002.00000 3033.00000
1925.00000 3072.00000
1922.00000 2995.00000
1911.00000 3045.00000
1525.00000 2687.00000
1848.00000 2690.00000
1574.00000 2773.00000
1798.00000 2779.00000
1580.00000 2620.00000
1800.00000 2624.00000
1697.00000 2624.00000
1691.00000 2529.00000
1635.00000 2543.00000
1748.00000 2540.00000
1579.00000 2514.00000
1799.00000 2523.00000
1497.00000 2447.00000
1889.00000 2464.00000
1694.00000 2455.00000
1690.00000 2367.00000
1152.00000 2869.00000
2203.00000 2876.00000
1286.00000 2355.00000
2079.00000 2360.00000
1692.00000 2117.00000
1246.00000 3127.00000
1372.00000 3242.00000
1608.00000 3113.00000
1763.00000 3129.00000
1977.00000 3231.00000
2082.00000 3125.00000
IMAGE=fr_m_602_15.JPG
ID=223 
SCALE=0.014074
LM=39
930.00000 3109.00000
936.00000 2996.00000
647.00000 2951.00000
813.00000 2943.00000
720.00000 2978.00000
725.00000 2929.00000
730.00000 2964.00000
1067.00000 2951.00000
1247.00000 2966.00000
1170.00000 2993.00000
1165.00000 2939.00000
1162.00000 2976.00000
806.00000 2685.00000
1093.00000 2684.00000
843.00000 2756.00000
1057.00000 2756.00000
860.00000 2629.00000
1043.00000 2632.00000
950.00000 2641.00000
954.00000 2533.00000
920.00000 2548.00000
997.00000 2551.00000
857.00000 2524.00000
1042.00000 2533.00000
791.00000 2478.00000
1125.00000 2484.00000
956.00000 2479.00000
960.00000 2391.00000
452.00000 2839.00000
1462.00000 2834.00000
569.00000 2396.00000
1369.00000 2395.00000
969.00000 2166.00000
520.00000 3060.00000
609.00000 3133.00000
850.00000 3076.00000
1030.00000 3095.00000
1276.00000 3149.00000
1339.00000 3076.00000
IMAGE=fr_m_611_15.JPG
ID=224 
SCALE=0.014451
LM=39
1223.00000 3591.00000
1215.00000 3456.00000
888.00000 3428.00000
1068.00000 3416.00000
969.00000 3463.00000
974.00000 3406.00000
985.00000 3447.00000
1364.00000 3414.00000
1541.00000 3428.00000
1463.00000 3465.00000
1461.00000 3407.00000
1451.00000 3445.00000
1069.00000 3129.00000
1362.00000 3126.00000
1112.00000 3204.00000
1319.00000 3205.00000
1132.00000 3056.00000
1310.00000 3059.00000
1219.00000 3067.00000
1226.00000 2966.00000
1201.00000 2977.00000
1263.00000 2980.00000
1132.00000 2948.00000
1310.00000 2963.00000
1054.00000 2876.00000
1400.00000 2888.00000
1225.00000 2895.00000
1224.00000 2821.00000
640.00000 3298.00000
1800.00000 3282.00000
768.00000 2766.00000
1699.00000 2777.00000
1228.00000 2494.00000
744.00000 3501.00000
838.00000 3621.00000
1101.00000 3565.00000
1350.00000 3573.00000
1586.00000 3642.00000
1674.00000 3532.00000
IMAGE=fr_m_613_15.JPG
ID=225 
SCALE=0.014450
LM=39
1007.00000 3185.00000
1014.00000 3029.00000
734.00000 3000.00000
892.00000 2989.00000
807.00000 3033.00000
808.00000 2976.00000
816.00000 3017.00000
1134.00000 2990.00000
1300.00000 3004.00000
1229.00000 3036.00000
1226.00000 2982.00000
1219.00000 3018.00000
878.00000 2751.00000
1176.00000 2753.00000
917.00000 2827.00000
1119.00000 2827.00000
925.00000 2694.00000
1125.00000 2692.00000
1027.00000 2691.00000
1045.00000 2590.00000
1018.00000 2607.00000
1083.00000 2608.00000
927.00000 2573.00000
1128.00000 2595.00000
868.00000 2521.00000
1204.00000 2543.00000
1042.00000 2534.00000
1043.00000 2467.00000
504.00000 2879.00000
1521.00000 2872.00000
625.00000 2427.00000
1413.00000 2432.00000
1039.00000 2191.00000
620.00000 3124.00000
728.00000 3217.00000
942.00000 3132.00000
1103.00000 3139.00000
1288.00000 3214.00000
1393.00000 3121.00000
IMAGE=fr_m_616_15.JPG
ID=226 
SCALE=0.014493
LM=39
1467.00000 3077.00000
1455.00000 2959.00000
1146.00000 2934.00000
1319.00000 2929.00000
1224.00000 2971.00000
1227.00000 2916.00000
1233.00000 2956.00000
1595.00000 2928.00000
1760.00000 2930.00000
1684.00000 2965.00000
1684.00000 2913.00000
1674.00000 2954.00000
1319.00000 2654.00000
1601.00000 2652.00000
1358.00000 2726.00000
1563.00000 2729.00000
1365.00000 2595.00000
1547.00000 2595.00000
1465.00000 2599.00000
1457.00000 2508.00000
1422.00000 2524.00000
1513.00000 2525.00000
1366.00000 2503.00000
1547.00000 2506.00000
1303.00000 2426.00000
1607.00000 2429.00000
1460.00000 2441.00000
1461.00000 2358.00000
924.00000 2819.00000
1940.00000 2795.00000
1050.00000 2353.00000
1808.00000 2349.00000
1453.00000 2142.00000
1039.00000 3032.00000
1131.00000 3139.00000
1362.00000 3051.00000
1581.00000 3064.00000
1780.00000 3136.00000
1862.00000 3016.00000
IMAGE=fr_m_620_15.JPG
ID=227 
SCALE=0.014535
LM=39
956.00000 3904.00000
966.00000 3775.00000
651.00000 3751.00000
835.00000 3736.00000
730.00000 3788.00000
733.00000 3719.00000
740.00000 3765.00000
1104.00000 3750.00000
1278.00000 3778.00000
1202.00000 3811.00000
1199.00000 3739.00000
1193.00000 3784.00000
854.00000 3459.00000
1111.00000 3464.00000
887.00000 3535.00000
1075.00000 3540.00000
892.00000 3409.00000
1069.00000 3409.00000
981.00000 3422.00000
980.00000 3312.00000
960.00000 3322.00000
1019.00000 3324.00000
890.00000 3298.00000
1069.00000 3302.00000
828.00000 3232.00000
1138.00000 3236.00000
982.00000 3252.00000
988.00000 3172.00000
449.00000 3631.00000
1497.00000 3647.00000
561.00000 3160.00000
1387.00000 3156.00000
980.00000 2885.00000
536.00000 3852.00000
636.00000 3941.00000
888.00000 3840.00000
1041.00000 3854.00000
1280.00000 3972.00000
1384.00000 3885.00000
IMAGE=fr_m_622_15.JPG
ID=228 
SCALE=0.014450
LM=39
1461.00000 2592.00000
1477.00000 2473.00000
1157.00000 2423.00000
1351.00000 2405.00000
1238.00000 2453.00000
1241.00000 2385.00000
1250.00000 2435.00000
1594.00000 2421.00000
1775.00000 2458.00000
1694.00000 2491.00000
1696.00000 2411.00000
1683.00000 2463.00000
1361.00000 2149.00000
1626.00000 2149.00000
1394.00000 2217.00000
1594.00000 2221.00000
1415.00000 2085.00000
1570.00000 2084.00000
1501.00000 2090.00000
1497.00000 1983.00000
1456.00000 1999.00000
1548.00000 1994.00000
1414.00000 1992.00000
1572.00000 1991.00000
1323.00000 1924.00000
1658.00000 1937.00000
1495.00000 1927.00000
1492.00000 1858.00000
949.00000 2291.00000
1951.00000 2360.00000
1088.00000 1844.00000
1827.00000 1863.00000
1481.00000 1636.00000
1059.00000 2538.00000
1120.00000 2610.00000
1346.00000 2537.00000
1606.00000 2571.00000
1774.00000 2673.00000
1858.00000 2579.00000
IMAGE=fr_m_631_15.JPG
ID=229 
SCALE=0.013927
LM=39
1195.00000 2704.00000
1200.00000 2567.00000
897.00000 2549.00000
1083.00000 2534.00000
972.00000 2592.00000
980.00000 2520.00000
987.00000 2565.00000
1335.00000 2545.00000
1518.00000 2579.00000
1440.00000 2613.00000
1439.00000 2538.00000
1432.00000 2586.00000
1056.00000 2281.00000
1363.00000 2281.00000
1095.00000 2341.00000
1326.00000 2346.00000
1109.00000 2221.00000
1310.00000 2220.00000
1216.00000 2223.00000
1207.00000 2104.00000
1167.00000 2115.00000
1258.00000 2117.00000
1109.00000 2105.00000
1313.00000 2103.00000
1035.00000 2069.00000
1402.00000 2073.00000
1208.00000 2061.00000
1209.00000 1982.00000
698.00000 2436.00000
1718.00000 2461.00000
839.00000 1968.00000
1609.00000 1976.00000
1213.00000 1742.00000
777.00000 2649.00000
882.00000 2745.00000
1102.00000 2647.00000
1288.00000 2663.00000
1508.00000 2782.00000
1602.00000 2686.00000
IMAGE=fr_m_641_15.JPG
ID=230 
SCALE=0.014444
LM=39
1110.00000 2975.00000
1111.00000 2852.00000
791.00000 2803.00000
976.00000 2797.00000
871.00000 2832.00000
876.00000 2784.00000
884.00000 2824.00000
1240.00000 2805.00000
1430.00000 2822.00000
1346.00000 2852.00000
1345.00000 2796.00000
1336.00000 2840.00000
963.00000 2536.00000
1260.00000 2547.00000
1001.00000 2612.00000
1222.00000 2619.00000
1008.00000 2480.00000
1212.00000 2486.00000
1118.00000 2488.00000
1116.00000 2410.00000
1075.00000 2419.00000
1162.00000 2427.00000
1007.00000 2406.00000
1213.00000 2411.00000
929.00000 2301.00000
1300.00000 2311.00000
1118.00000 2335.00000
1117.00000 2248.00000
574.00000 2686.00000
1676.00000 2704.00000
689.00000 2193.00000
1575.00000 2215.00000
1128.00000 1921.00000
647.00000 2890.00000
755.00000 3014.00000
996.00000 2921.00000
1240.00000 2956.00000
1443.00000 3046.00000
1546.00000 2940.00000
IMAGE=fr_m_642_15.JPG
ID=231 
SCALE=0.014477
LM=39
1181.00000 2857.00000
1174.00000 2685.00000
841.00000 2644.00000
1031.00000 2642.00000
920.00000 2678.00000
926.00000 2629.00000
937.00000 2662.00000
1316.00000 2649.00000
1501.00000 2661.00000
1423.00000 2691.00000
1424.00000 2643.00000
1416.00000 2675.00000
1034.00000 2394.00000
1326.00000 2396.00000
1071.00000 2474.00000
1278.00000 2477.00000
1075.00000 2344.00000
1276.00000 2340.00000
1176.00000 2342.00000
1176.00000 2244.00000
1131.00000 2254.00000
1230.00000 2256.00000
1076.00000 2226.00000
1280.00000 2235.00000
1001.00000 2173.00000
1382.00000 2188.00000
1176.00000 2183.00000
1178.00000 2114.00000
662.00000 2523.00000
1677.00000 2543.00000
761.00000 2072.00000
1571.00000 2060.00000
1175.00000 1790.00000
732.00000 2756.00000
836.00000 2882.00000
1065.00000 2823.00000
1289.00000 2834.00000
1513.00000 2889.00000
1608.00000 2773.00000
IMAGE=fr_m_649_15.JPG
ID=232 
SCALE=0.014441
LM=39
1188.00000 2798.00000
1178.00000 2685.00000
852.00000 2665.00000
1043.00000 2639.00000
930.00000 2693.00000
938.00000 2628.00000
949.00000 2674.00000
1324.00000 2643.00000
1523.00000 2680.00000
1440.00000 2706.00000
1437.00000 2640.00000
1427.00000 2687.00000
1032.00000 2375.00000
1347.00000 2371.00000
1064.00000 2438.00000
1319.00000 2440.00000
1089.00000 2299.00000
1289.00000 2303.00000
1189.00000 2310.00000
1196.00000 2188.00000
1150.00000 2210.00000
1242.00000 2212.00000
1089.00000 2180.00000
1289.00000 2193.00000
1024.00000 2130.00000
1387.00000 2144.00000
1197.00000 2135.00000
1201.00000 2044.00000
678.00000 2520.00000
1723.00000 2548.00000
854.00000 2056.00000
1616.00000 2098.00000
1227.00000 1806.00000
706.00000 2771.00000
837.00000 2863.00000
1083.00000 2748.00000
1290.00000 2775.00000
1545.00000 2877.00000
1660.00000 2777.00000
IMAGE=fr_m_651_15.JPG
ID=233 
SCALE=0.014439
LM=39
1274.00000 2599.00000
1272.00000 2426.00000
733.00000 2332.00000
1047.00000 2336.00000
860.00000 2417.00000
878.00000 2301.00000
898.00000 2388.00000
1483.00000 2345.00000
1808.00000 2366.00000
1666.00000 2434.00000
1664.00000 2322.00000
1638.00000 2401.00000
1057.00000 1893.00000
1496.00000 1888.00000
1114.00000 2007.00000
1444.00000 2007.00000
1145.00000 1792.00000
1418.00000 1801.00000
1274.00000 1811.00000
1279.00000 1657.00000
1213.00000 1682.00000
1357.00000 1684.00000
1148.00000 1656.00000
1419.00000 1656.00000
1071.00000 1531.00000
1569.00000 1563.00000
1283.00000 1571.00000
1290.00000 1463.00000
409.00000 2070.00000
2199.00000 2100.00000
645.00000 1387.00000
2036.00000 1399.00000
1336.00000 932.00000
536.00000 2540.00000
707.00000 2685.00000
1112.00000 2581.00000
1452.00000 2601.00000
1856.00000 2702.00000
1997.00000 2578.00000
IMAGE=fr_m_002_18.JPG
ID=234 
SCALE=0.009074
LM=39
1299.00000 2817.00000
1298.00000 2624.00000
737.00000 2588.00000
1074.00000 2531.00000
877.00000 2645.00000
883.00000 2518.00000
895.00000 2604.00000
1502.00000 2524.00000
1833.00000 2575.00000
1705.00000 2629.00000
1704.00000 2513.00000
1687.00000 2599.00000
1034.00000 2032.00000
1544.00000 2007.00000
1089.00000 2146.00000
1491.00000 2129.00000
1112.00000 1933.00000
1455.00000 1908.00000
1289.00000 1917.00000
1284.00000 1715.00000
1215.00000 1749.00000
1379.00000 1739.00000
1103.00000 1717.00000
1450.00000 1709.00000
1026.00000 1634.00000
1541.00000 1622.00000
1280.00000 1623.00000
1271.00000 1459.00000
408.00000 2346.00000
2163.00000 2326.00000
613.00000 1591.00000
1949.00000 1585.00000
1250.00000 1117.00000
570.00000 2776.00000
735.00000 2901.00000
1119.00000 2794.00000
1484.00000 2797.00000
1821.00000 2891.00000
2007.00000 2734.00000
IMAGE=fr_m_005_18.JPG
ID=235 
SCALE=0.008230
LM=39
1259.00000 2880.00000
1255.00000 2698.00000
642.00000 2630.00000
986.00000 2606.00000
796.00000 2687.00000
798.00000 2571.00000
818.00000 2650.00000
1489.00000 2616.00000
1840.00000 2627.00000
1694.00000 2685.00000
1689.00000 2575.00000
1676.00000 2658.00000
964.00000 2186.00000
1485.00000 2178.00000
1032.00000 2317.00000
1411.00000 2317.00000
1046.00000 2070.00000
1411.00000 2079.00000
1229.00000 2096.00000
1231.00000 1934.00000
1159.00000 1955.00000
1296.00000 1960.00000
1055.00000 1886.00000
1411.00000 1890.00000
956.00000 1768.00000
1546.00000 1789.00000
1229.00000 1823.00000
1233.00000 1696.00000
229.00000 2387.00000
2247.00000 2378.00000
374.00000 1643.00000
2108.00000 1634.00000
1254.00000 1218.00000
468.00000 2888.00000
663.00000 3026.00000
1096.00000 2866.00000
1410.00000 2869.00000
1841.00000 3002.00000
2036.00000 2801.00000
IMAGE=fr_m_006_18.JPG
ID=236 
SCALE=0.008038
LM=39
1415.00000 2719.00000
1410.00000 2577.00000
871.00000 2558.00000
1178.00000 2498.00000
1010.00000 2608.00000
1014.00000 2493.00000
1027.00000 2572.00000
1612.00000 2481.00000
1910.00000 2508.00000
1780.00000 2575.00000
1776.00000 2464.00000
1768.00000 2541.00000
1138.00000 2033.00000
1613.00000 1996.00000
1200.00000 2154.00000
1571.00000 2123.00000
1229.00000 1926.00000
1512.00000 1908.00000
1380.00000 1925.00000
1366.00000 1743.00000
1308.00000 1769.00000
1436.00000 1766.00000
1223.00000 1758.00000
1507.00000 1738.00000
1073.00000 1681.00000
1670.00000 1662.00000
1368.00000 1644.00000
1370.00000 1516.00000
502.00000 2352.00000
2213.00000 2292.00000
680.00000 1571.00000
1964.00000 1511.00000
1361.00000 1142.00000
727.00000 2823.00000
891.00000 2901.00000
1257.00000 2685.00000
1581.00000 2696.00000
1922.00000 2844.00000
2072.00000 2733.00000
IMAGE=fr_m_010_18.JPG
ID=237 
SCALE=0.008590
LM=39
1660.00000 2849.00000
1660.00000 2643.00000
1123.00000 2578.00000
1458.00000 2526.00000
1257.00000 2631.00000
1260.00000 2514.00000
1272.00000 2590.00000
1857.00000 2533.00000
2171.00000 2561.00000
2041.00000 2628.00000
2046.00000 2511.00000
2033.00000 2584.00000
1408.00000 2081.00000
1892.00000 2079.00000
1464.00000 2209.00000
1840.00000 2192.00000
1484.00000 1989.00000
1818.00000 1988.00000
1663.00000 1995.00000
1643.00000 1803.00000
1581.00000 1829.00000
1718.00000 1828.00000
1483.00000 1803.00000
1818.00000 1796.00000
1412.00000 1685.00000
1900.00000 1677.00000
1644.00000 1699.00000
1657.00000 1528.00000
805.00000 2328.00000
2473.00000 2294.00000
985.00000 1591.00000
2274.00000 1567.00000
1668.00000 1174.00000
987.00000 2785.00000
1137.00000 2906.00000
1518.00000 2807.00000
1850.00000 2845.00000
2203.00000 2909.00000
2352.00000 2763.00000
IMAGE=fr_m_011_18.JPG
ID=238 
SCALE=0.007972
LM=39
1300.00000 2895.00000
1297.00000 2694.00000
738.00000 2597.00000
1089.00000 2589.00000
876.00000 2661.00000
889.00000 2559.00000
891.00000 2634.00000
1500.00000 2604.00000
1833.00000 2622.00000
1688.00000 2687.00000
1684.00000 2576.00000
1674.00000 2655.00000
1074.00000 2165.00000
1502.00000 2160.00000
1129.00000 2283.00000
1454.00000 2278.00000
1155.00000 2051.00000
1434.00000 2065.00000
1297.00000 2048.00000
1299.00000 1861.00000
1220.00000 1895.00000
1388.00000 1898.00000
1159.00000 1868.00000
1434.00000 1877.00000
1003.00000 1777.00000
1590.00000 1777.00000
1298.00000 1781.00000
1302.00000 1643.00000
364.00000 2328.00000
2176.00000 2362.00000
577.00000 1593.00000
1951.00000 1568.00000
1312.00000 1181.00000
582.00000 2854.00000
758.00000 2982.00000
1140.00000 2853.00000
1500.00000 2881.00000
1831.00000 2994.00000
1984.00000 2829.00000
IMAGE=fr_m_015_18.JPG
ID=239 
SCALE=0.008547
LM=39
1326.00000 2846.00000
1318.00000 2665.00000
732.00000 2557.00000
1061.00000 2552.00000
870.00000 2620.00000
875.00000 2535.00000
896.00000 2596.00000
1555.00000 2566.00000
1890.00000 2577.00000
1749.00000 2642.00000
1741.00000 2554.00000
1726.00000 2613.00000
1060.00000 2132.00000
1556.00000 2124.00000
1113.00000 2246.00000
1513.00000 2232.00000
1139.00000 2019.00000
1480.00000 2025.00000
1312.00000 2060.00000
1304.00000 1825.00000
1249.00000 1845.00000
1369.00000 1850.00000
1142.00000 1807.00000
1472.00000 1796.00000
1078.00000 1699.00000
1574.00000 1698.00000
1309.00000 1729.00000
1317.00000 1571.00000
411.00000 2323.00000
2233.00000 2342.00000
640.00000 1548.00000
2042.00000 1566.00000
1342.00000 1132.00000
553.00000 2752.00000
691.00000 2888.00000
1053.00000 2828.00000
1539.00000 2838.00000
1869.00000 2946.00000
2052.00000 2752.00000
IMAGE=fr_m_016_18.JPG
ID=240 
SCALE=0.009009
LM=39
1292.00000 2735.00000
1314.00000 2591.00000
749.00000 2468.00000
1078.00000 2452.00000
895.00000 2519.00000
902.00000 2427.00000
909.00000 2499.00000
1519.00000 2473.00000
1831.00000 2501.00000
1685.00000 2554.00000
1687.00000 2455.00000
1668.00000 2523.00000
1080.00000 2047.00000
1568.00000 2039.00000
1146.00000 2168.00000
1514.00000 2161.00000
1162.00000 1941.00000
1486.00000 1944.00000
1333.00000 1959.00000
1333.00000 1791.00000
1269.00000 1820.00000
1406.00000 1820.00000
1166.00000 1760.00000
1490.00000 1771.00000
1022.00000 1631.00000
1639.00000 1651.00000
1333.00000 1692.00000
1335.00000 1570.00000
357.00000 2219.00000
2207.00000 2265.00000
571.00000 1340.00000
2027.00000 1359.00000
1350.00000 1065.00000
577.00000 2704.00000
743.00000 2826.00000
1127.00000 2696.00000
1480.00000 2730.00000
1819.00000 2882.00000
1994.00000 2737.00000
IMAGE=fr_m_023_18.JPG
ID=241 
SCALE=0.008756
LM=39
1216.00000 2773.00000
1208.00000 2604.00000
716.00000 2541.00000
1001.00000 2536.00000
841.00000 2601.00000
851.00000 2507.00000
862.00000 2570.00000
1420.00000 2554.00000
1727.00000 2572.00000
1603.00000 2623.00000
1598.00000 2531.00000
1587.00000 2596.00000
963.00000 2102.00000
1482.00000 2108.00000
1040.00000 2214.00000
1402.00000 2223.00000
1070.00000 2014.00000
1406.00000 2036.00000
1223.00000 2017.00000
1239.00000 1884.00000
1186.00000 1900.00000
1291.00000 1903.00000
1077.00000 1819.00000
1407.00000 1844.00000
1028.00000 1744.00000
1500.00000 1769.00000
1244.00000 1777.00000
1261.00000 1642.00000
365.00000 2338.00000
2127.00000 2369.00000
611.00000 1581.00000
1983.00000 1604.00000
1290.00000 1205.00000
508.00000 2740.00000
663.00000 2857.00000
1043.00000 2759.00000
1427.00000 2784.00000
1790.00000 2877.00000
1949.00000 2730.00000
IMAGE=fr_m_034_18.JPG
ID=242 
SCALE=0.009039
LM=39
1352.00000 3111.00000
1349.00000 2908.00000
808.00000 2800.00000
1132.00000 2779.00000
940.00000 2867.00000
939.00000 2755.00000
947.00000 2834.00000
1564.00000 2804.00000
1880.00000 2831.00000
1745.00000 2900.00000
1747.00000 2787.00000
1739.00000 2867.00000
1100.00000 2323.00000
1605.00000 2312.00000
1153.00000 2457.00000
1553.00000 2450.00000
1204.00000 2213.00000
1517.00000 2211.00000
1358.00000 2209.00000
1350.00000 1975.00000
1282.00000 2030.00000
1449.00000 2025.00000
1198.00000 2002.00000
1519.00000 1984.00000
1072.00000 1936.00000
1612.00000 1903.00000
1349.00000 1891.00000
1340.00000 1728.00000
532.00000 2592.00000
2142.00000 2626.00000
746.00000 1777.00000
1871.00000 1749.00000
1307.00000 1374.00000
658.00000 3032.00000
797.00000 3151.00000
1147.00000 3068.00000
1574.00000 3110.00000
1929.00000 3174.00000
2010.00000 3052.00000
IMAGE=fr_m_045_18.JPG
ID=243 
SCALE=0.008183
LM=39
1141.00000 2826.00000
1128.00000 2620.00000
549.00000 2594.00000
894.00000 2546.00000
684.00000 2650.00000
687.00000 2523.00000
703.00000 2600.00000
1363.00000 2546.00000
1723.00000 2606.00000
1585.00000 2663.00000
1585.00000 2532.00000
1569.00000 2615.00000
866.00000 2105.00000
1379.00000 2105.00000
912.00000 2208.00000
1326.00000 2211.00000
960.00000 1992.00000
1295.00000 1993.00000
1113.00000 1997.00000
1112.00000 1801.00000
1035.00000 1827.00000
1199.00000 1826.00000
965.00000 1805.00000
1293.00000 1793.00000
824.00000 1691.00000
1437.00000 1697.00000
1111.00000 1698.00000
1117.00000 1560.00000
287.00000 2369.00000
2024.00000 2352.00000
535.00000 1540.00000
1815.00000 1552.00000
1153.00000 1202.00000
380.00000 2837.00000
533.00000 2970.00000
963.00000 2788.00000
1324.00000 2830.00000
1744.00000 2979.00000
1903.00000 2828.00000
IMAGE=fr_m_054_18.JPG
ID=244 
SCALE=0.007948
LM=39
1286.00000 3022.00000
1288.00000 2836.00000
707.00000 2745.00000
1042.00000 2709.00000
859.00000 2818.00000
862.00000 2686.00000
879.00000 2767.00000
1511.00000 2735.00000
1847.00000 2772.00000
1707.00000 2843.00000
1702.00000 2718.00000
1691.00000 2799.00000
1043.00000 2275.00000
1492.00000 2268.00000
1097.00000 2393.00000
1429.00000 2389.00000
1115.00000 2163.00000
1417.00000 2161.00000
1272.00000 2179.00000
1286.00000 1944.00000
1197.00000 1997.00000
1380.00000 2002.00000
1121.00000 1971.00000
1424.00000 1976.00000
1003.00000 1826.00000
1590.00000 1849.00000
1291.00000 1859.00000
1298.00000 1707.00000
379.00000 2519.00000
2210.00000 2501.00000
592.00000 1623.00000
2011.00000 1609.00000
1339.00000 1271.00000
499.00000 2939.00000
639.00000 3104.00000
1090.00000 2932.00000
1477.00000 3017.00000
1940.00000 3147.00000
2047.00000 2955.00000
IMAGE=fr_m_059_18.JPG
ID=245 
SCALE=0.008389
LM=39
1384.00000 2918.00000
1386.00000 2686.00000
838.00000 2605.00000
1131.00000 2559.00000
973.00000 2668.00000
973.00000 2550.00000
996.00000 2624.00000
1603.00000 2575.00000
1898.00000 2622.00000
1772.00000 2684.00000
1774.00000 2562.00000
1758.00000 2639.00000
1108.00000 2110.00000
1599.00000 2104.00000
1174.00000 2228.00000
1523.00000 2235.00000
1184.00000 2006.00000
1522.00000 2002.00000
1356.00000 2011.00000
1347.00000 1797.00000
1282.00000 1834.00000
1420.00000 1833.00000
1180.00000 1780.00000
1514.00000 1773.00000
1078.00000 1714.00000
1630.00000 1708.00000
1344.00000 1690.00000
1346.00000 1538.00000
476.00000 2385.00000
2300.00000 2391.00000
709.00000 1575.00000
2030.00000 1560.00000
1344.00000 1135.00000
634.00000 2832.00000
789.00000 2985.00000
1173.00000 2901.00000
1560.00000 2929.00000
1938.00000 3037.00000
2104.00000 2851.00000
IMAGE=fr_m_071_18.JPG
ID=246 
SCALE=0.008650
LM=39
1392.00000 2955.00000
1392.00000 2835.00000
827.00000 2720.00000
1152.00000 2674.00000
975.00000 2785.00000
974.00000 2664.00000
995.00000 2738.00000
1611.00000 2664.00000
1943.00000 2703.00000
1809.00000 2770.00000
1803.00000 2647.00000
1784.00000 2725.00000
1138.00000 2234.00000
1617.00000 2215.00000
1195.00000 2354.00000
1556.00000 2350.00000
1228.00000 2126.00000
1538.00000 2120.00000
1383.00000 2119.00000
1383.00000 1895.00000
1325.00000 1943.00000
1452.00000 1944.00000
1234.00000 1896.00000
1532.00000 1894.00000
1163.00000 1805.00000
1626.00000 1804.00000
1381.00000 1824.00000
1384.00000 1684.00000
480.00000 2487.00000
2294.00000 2462.00000
644.00000 1673.00000
2128.00000 1653.00000
1391.00000 1244.00000
629.00000 2926.00000
880.00000 3091.00000
1237.00000 2933.00000
1540.00000 2937.00000
1927.00000 3058.00000
2112.00000 2922.00000
IMAGE=fr_m_072_18.JPG
ID=247 
SCALE=0.008833
LM=39
1313.00000 2873.00000
1310.00000 2709.00000
747.00000 2652.00000
1050.00000 2593.00000
878.00000 2688.00000
879.00000 2590.00000
896.00000 2665.00000
1542.00000 2575.00000
1831.00000 2603.00000
1720.00000 2657.00000
1715.00000 2559.00000
1705.00000 2631.00000
1039.00000 2148.00000
1533.00000 2137.00000
1090.00000 2257.00000
1468.00000 2248.00000
1127.00000 2059.00000
1451.00000 2045.00000
1295.00000 2089.00000
1277.00000 1898.00000
1213.00000 1923.00000
1353.00000 1918.00000
1124.00000 1873.00000
1451.00000 1863.00000
1009.00000 1745.00000
1547.00000 1740.00000
1277.00000 1777.00000
1280.00000 1620.00000
391.00000 2419.00000
2192.00000 2375.00000
624.00000 1593.00000
1958.00000 1585.00000
1294.00000 1185.00000
562.00000 2804.00000
756.00000 2936.00000
1126.00000 2836.00000
1455.00000 2821.00000
1859.00000 2896.00000
2026.00000 2748.00000
IMAGE=fr_m_076_18.JPG
ID=248 
SCALE=0.008432
LM=39
1031.00000 2747.00000
1046.00000 2586.00000
534.00000 2545.00000
826.00000 2534.00000
650.00000 2596.00000
658.00000 2504.00000
669.00000 2577.00000
1263.00000 2540.00000
1547.00000 2567.00000
1433.00000 2612.00000
1433.00000 2520.00000
1409.00000 2597.00000
822.00000 2116.00000
1315.00000 2127.00000
886.00000 2224.00000
1247.00000 2232.00000
903.00000 2029.00000
1230.00000 2032.00000
1075.00000 2036.00000
1073.00000 1875.00000
1006.00000 1896.00000
1151.00000 1899.00000
907.00000 1827.00000
1232.00000 1853.00000
817.00000 1736.00000
1331.00000 1748.00000
1076.00000 1775.00000
1083.00000 1646.00000
243.00000 2325.00000
1823.00000 2321.00000
465.00000 1657.00000
1636.00000 1664.00000
1097.00000 1310.00000
349.00000 2688.00000
499.00000 2804.00000
889.00000 2713.00000
1228.00000 2735.00000
1588.00000 2821.00000
1713.00000 2708.00000
IMAGE=fr_m_084_18.JPG
ID=249 
SCALE=0.009689
LM=39
1386.00000 3037.00000
1376.00000 2817.00000
842.00000 2784.00000
1147.00000 2748.00000
973.00000 2834.00000
979.00000 2731.00000
988.00000 2798.00000
1589.00000 2730.00000
1886.00000 2750.00000
1761.00000 2808.00000
1761.00000 2699.00000
1747.00000 2770.00000
1115.00000 2273.00000
1578.00000 2261.00000
1174.00000 2374.00000
1521.00000 2363.00000
1205.00000 2167.00000
1495.00000 2162.00000
1351.00000 2174.00000
1339.00000 2012.00000
1277.00000 2039.00000
1413.00000 2037.00000
1205.00000 2000.00000
1491.00000 1987.00000
1113.00000 1900.00000
1586.00000 1896.00000
1337.00000 1939.00000
1337.00000 1865.00000
448.00000 2542.00000
2258.00000 2512.00000
627.00000 1796.00000
2078.00000 1784.00000
1353.00000 1388.00000
657.00000 3001.00000
812.00000 3118.00000
1174.00000 3023.00000
1577.00000 3011.00000
1974.00000 3076.00000
2118.00000 2928.00000
IMAGE=fr_m_085_18.JPG
ID=250 
SCALE=0.009025
LM=39
1299.00000 2879.00000
1293.00000 2694.00000
718.00000 2662.00000
1090.00000 2599.00000
863.00000 2690.00000
869.00000 2589.00000
888.00000 2663.00000
1493.00000 2580.00000
1862.00000 2634.00000
1717.00000 2682.00000
1714.00000 2574.00000
1702.00000 2646.00000
1004.00000 2120.00000
1576.00000 2111.00000
1087.00000 2264.00000
1492.00000 2249.00000
1124.00000 2020.00000
1477.00000 2015.00000
1295.00000 2021.00000
1295.00000 1828.00000
1233.00000 1866.00000
1368.00000 1860.00000
1121.00000 1828.00000
1470.00000 1821.00000
934.00000 1762.00000
1653.00000 1749.00000
1296.00000 1724.00000
1289.00000 1587.00000
381.00000 2424.00000
2218.00000 2406.00000
597.00000 1625.00000
1981.00000 1601.00000
1257.00000 1148.00000
550.00000 2849.00000
737.00000 3022.00000
1172.00000 2830.00000
1449.00000 2844.00000
1865.00000 3015.00000
2062.00000 2834.00000
IMAGE=fr_m_086_18.JPG
ID=251 
SCALE=0.007962
LM=39
1307.00000 2855.00000
1299.00000 2722.00000
741.00000 2612.00000
1031.00000 2559.00000
862.00000 2680.00000
864.00000 2547.00000
893.00000 2640.00000
1540.00000 2539.00000
1836.00000 2574.00000
1719.00000 2637.00000
1711.00000 2516.00000
1690.00000 2606.00000
1029.00000 2071.00000
1500.00000 2063.00000
1083.00000 2190.00000
1450.00000 2189.00000
1119.00000 1963.00000
1418.00000 1960.00000
1271.00000 1973.00000
1261.00000 1806.00000
1205.00000 1830.00000
1329.00000 1826.00000
1118.00000 1803.00000
1415.00000 1796.00000
1017.00000 1678.00000
1526.00000 1696.00000
1261.00000 1683.00000
1259.00000 1538.00000
378.00000 2346.00000
2185.00000 2307.00000
607.00000 1534.00000
1960.00000 1524.00000
1254.00000 1155.00000
496.00000 2785.00000
671.00000 2952.00000
1128.00000 2788.00000
1505.00000 2793.00000
1920.00000 2910.00000
2085.00000 2727.00000
IMAGE=fr_m_098_18.JPG
ID=252 
SCALE=0.008116
LM=39
1414.00000 2864.00000
1415.00000 2711.00000
852.00000 2560.00000
1172.00000 2550.00000
989.00000 2645.00000
1000.00000 2515.00000
1022.00000 2598.00000
1638.00000 2586.00000
1944.00000 2613.00000
1810.00000 2692.00000
1804.00000 2567.00000
1783.00000 2644.00000
1191.00000 2108.00000
1640.00000 2115.00000
1249.00000 2229.00000
1581.00000 2229.00000
1263.00000 1986.00000
1580.00000 2014.00000
1433.00000 2006.00000
1437.00000 1787.00000
1379.00000 1803.00000
1500.00000 1813.00000
1284.00000 1764.00000
1592.00000 1775.00000
1159.00000 1640.00000
1728.00000 1687.00000
1440.00000 1680.00000
1452.00000 1553.00000
475.00000 2278.00000
2338.00000 2351.00000
726.00000 1432.00000
2154.00000 1518.00000
1480.00000 1088.00000
650.00000 2763.00000
819.00000 2912.00000
1221.00000 2802.00000
1595.00000 2848.00000
1972.00000 2982.00000
2161.00000 2819.00000
IMAGE=fr_m_105_18.JPG
ID=253 
SCALE=0.008116
LM=39
1242.00000 2854.00000
1242.00000 2669.00000
633.00000 2611.00000
974.00000 2569.00000
790.00000 2665.00000
795.00000 2542.00000
817.00000 2627.00000
1478.00000 2574.00000
1824.00000 2608.00000
1674.00000 2666.00000
1673.00000 2543.00000
1656.00000 2641.00000
946.00000 2084.00000
1503.00000 2077.00000
1026.00000 2216.00000
1433.00000 2214.00000
1046.00000 1965.00000
1420.00000 1973.00000
1215.00000 2003.00000
1207.00000 1809.00000
1150.00000 1828.00000
1269.00000 1829.00000
1050.00000 1782.00000
1420.00000 1741.00000
931.00000 1659.00000
1488.00000 1644.00000
1211.00000 1701.00000
1209.00000 1572.00000
273.00000 2351.00000
2268.00000 2337.00000
441.00000 1524.00000
2074.00000 1510.00000
1208.00000 1109.00000
400.00000 2798.00000
588.00000 2968.00000
1072.00000 2818.00000
1426.00000 2825.00000
1875.00000 2953.00000
2053.00000 2764.00000
IMAGE=fr_m_110_18.JPG
ID=254 
SCALE=0.007824
LM=39
1296.00000 2812.00000
1290.00000 2626.00000
731.00000 2559.00000
1084.00000 2536.00000
872.00000 2643.00000
885.00000 2506.00000
905.00000 2603.00000
1548.00000 2548.00000
1919.00000 2587.00000
1765.00000 2667.00000
1768.00000 2534.00000
1747.00000 2621.00000
1074.00000 2086.00000
1532.00000 2090.00000
1129.00000 2199.00000
1467.00000 2202.00000
1159.00000 1967.00000
1466.00000 1969.00000
1310.00000 1977.00000
1291.00000 1781.00000
1206.00000 1815.00000
1385.00000 1818.00000
1160.00000 1808.00000
1469.00000 1793.00000
1017.00000 1680.00000
1641.00000 1703.00000
1297.00000 1695.00000
1307.00000 1565.00000
467.00000 2324.00000
2226.00000 2316.00000
672.00000 1526.00000
1999.00000 1546.00000
1320.00000 1044.00000
566.00000 2759.00000
733.00000 2909.00000
1150.00000 2787.00000
1496.00000 2805.00000
1902.00000 2930.00000
2082.00000 2738.00000
IMAGE=fr_m_111_18.JPG
ID=255 
SCALE=0.008169
LM=39
1361.00000 2920.00000
1368.00000 2741.00000
806.00000 2644.00000
1149.00000 2639.00000
943.00000 2704.00000
947.00000 2603.00000
964.00000 2684.00000
1598.00000 2656.00000
1940.00000 2684.00000
1811.00000 2738.00000
1800.00000 2637.00000
1792.00000 2714.00000
1144.00000 2149.00000
1604.00000 2147.00000
1187.00000 2256.00000
1543.00000 2276.00000
1222.00000 2054.00000
1526.00000 2057.00000
1369.00000 2051.00000
1363.00000 1890.00000
1289.00000 1916.00000
1440.00000 1922.00000
1227.00000 1888.00000
1531.00000 1882.00000
1125.00000 1748.00000
1629.00000 1763.00000
1368.00000 1762.00000
1363.00000 1581.00000
528.00000 2414.00000
2268.00000 2404.00000
816.00000 1580.00000
2007.00000 1617.00000
1402.00000 1222.00000
644.00000 2874.00000
810.00000 3024.00000
1221.00000 2873.00000
1549.00000 2907.00000
1943.00000 3074.00000
2080.00000 2938.00000
IMAGE=fr_m_112_18.JPG
ID=256 
SCALE=0.008403
LM=39
1224.00000 2960.00000
1233.00000 2730.00000
674.00000 2641.00000
993.00000 2617.00000
798.00000 2706.00000
805.00000 2580.00000
836.00000 2662.00000
1448.00000 2617.00000
1768.00000 2636.00000
1633.00000 2712.00000
1631.00000 2582.00000
1612.00000 2660.00000
973.00000 2207.00000
1473.00000 2201.00000
1034.00000 2330.00000
1403.00000 2330.00000
1064.00000 2100.00000
1381.00000 2114.00000
1222.00000 2130.00000
1228.00000 1906.00000
1156.00000 1939.00000
1292.00000 1934.00000
1067.00000 1886.00000
1381.00000 1892.00000
987.00000 1781.00000
1501.00000 1788.00000
1228.00000 1800.00000
1227.00000 1682.00000
385.00000 2385.00000
2091.00000 2368.00000
581.00000 1664.00000
1944.00000 1682.00000
1250.00000 1311.00000
494.00000 2851.00000
659.00000 3021.00000
1088.00000 2910.00000
1410.00000 2944.00000
1804.00000 3024.00000
1981.00000 2840.00000
IMAGE=fr_m_166_18.JPG
ID=257 
SCALE=0.008832
LM=39
1434.00000 2775.00000
1414.00000 2593.00000
860.00000 2547.00000
1184.00000 2505.00000
996.00000 2599.00000
1007.00000 2486.00000
1008.00000 2574.00000
1611.00000 2495.00000
1919.00000 2512.00000
1800.00000 2579.00000
1793.00000 2468.00000
1790.00000 2550.00000
1128.00000 2040.00000
1624.00000 2040.00000
1208.00000 2184.00000
1562.00000 2174.00000
1202.00000 1938.00000
1537.00000 1927.00000
1383.00000 1962.00000
1379.00000 1751.00000
1281.00000 1779.00000
1480.00000 1778.00000
1201.00000 1738.00000
1534.00000 1756.00000
1095.00000 1624.00000
1653.00000 1628.00000
1379.00000 1647.00000
1377.00000 1503.00000
594.00000 2317.00000
2164.00000 2250.00000
769.00000 1491.00000
1947.00000 1464.00000
1370.00000 1109.00000
733.00000 2717.00000
883.00000 2860.00000
1290.00000 2717.00000
1618.00000 2754.00000
1967.00000 2819.00000
2068.00000 2647.00000
IMAGE=fr_m_169_18.JPG
ID=258 
SCALE=0.008277
LM=39
1295.00000 2886.00000
1286.00000 2699.00000
717.00000 2648.00000
1049.00000 2620.00000
855.00000 2699.00000
859.00000 2602.00000
878.00000 2677.00000
1510.00000 2626.00000
1842.00000 2645.00000
1708.00000 2699.00000
1703.00000 2593.00000
1693.00000 2671.00000
1038.00000 2185.00000
1528.00000 2169.00000
1099.00000 2287.00000
1457.00000 2295.00000
1104.00000 2080.00000
1445.00000 2074.00000
1279.00000 2108.00000
1280.00000 1916.00000
1219.00000 1939.00000
1349.00000 1937.00000
1111.00000 1884.00000
1442.00000 1893.00000
1019.00000 1769.00000
1563.00000 1779.00000
1278.00000 1827.00000
1278.00000 1674.00000
384.00000 2397.00000
2163.00000 2380.00000
572.00000 1603.00000
1958.00000 1609.00000
1295.00000 1230.00000
578.00000 2860.00000
737.00000 2999.00000
1146.00000 2841.00000
1468.00000 2888.00000
1833.00000 3019.00000
1978.00000 2840.00000
IMAGE=fr_m_170_18.JPG
ID=259 
SCALE=0.008389
LM=39
1377.00000 2812.00000
1378.00000 2635.00000
781.00000 2602.00000
1124.00000 2545.00000
928.00000 2654.00000
933.00000 2543.00000
940.00000 2621.00000
1594.00000 2547.00000
1916.00000 2600.00000
1785.00000 2654.00000
1783.00000 2546.00000
1765.00000 2613.00000
1096.00000 2088.00000
1611.00000 2079.00000
1158.00000 2211.00000
1555.00000 2201.00000
1183.00000 1982.00000
1533.00000 1982.00000
1356.00000 1955.00000
1337.00000 1747.00000
1270.00000 1776.00000
1403.00000 1776.00000
1182.00000 1758.00000
1529.00000 1729.00000
1043.00000 1674.00000
1644.00000 1658.00000
1336.00000 1653.00000
1342.00000 1492.00000
432.00000 2356.00000
2231.00000 2339.00000
687.00000 1523.00000
1965.00000 1514.00000
1361.00000 1133.00000
602.00000 2804.00000
785.00000 2939.00000
1209.00000 2808.00000
1538.00000 2808.00000
1933.00000 2904.00000
2080.00000 2761.00000
IMAGE=fr_m_172_18.JPG
ID=260 
SCALE=0.008649
LM=39
1440.00000 3001.00000
1444.00000 2798.00000
867.00000 2715.00000
1195.00000 2707.00000
1019.00000 2789.00000
1020.00000 2673.00000
1047.00000 2765.00000
1676.00000 2701.00000
2001.00000 2706.00000
1855.00000 2782.00000
1857.00000 2673.00000
1837.00000 2761.00000
1195.00000 2217.00000
1676.00000 2213.00000
1260.00000 2340.00000
1604.00000 2340.00000
1276.00000 2115.00000
1599.00000 2118.00000
1438.00000 2158.00000
1449.00000 1940.00000
1372.00000 1966.00000
1532.00000 1968.00000
1281.00000 1926.00000
1600.00000 1937.00000
1170.00000 1801.00000
1756.00000 1825.00000
1447.00000 1852.00000
1454.00000 1749.00000
495.00000 2457.00000
2378.00000 2450.00000
706.00000 1626.00000
2230.00000 1644.00000
1481.00000 1227.00000
681.00000 2961.00000
878.00000 3089.00000
1264.00000 2959.00000
1653.00000 2998.00000
2037.00000 3090.00000
2196.00000 2921.00000
IMAGE=fr_m_173_18.JPG
ID=261 
SCALE=0.008628
LM=39
1178.00000 2966.00000
1176.00000 2805.00000
636.00000 2733.00000
951.00000 2686.00000
771.00000 2780.00000
781.00000 2671.00000
797.00000 2759.00000
1392.00000 2703.00000
1726.00000 2768.00000
1593.00000 2810.00000
1589.00000 2690.00000
1568.00000 2785.00000
911.00000 2234.00000
1426.00000 2232.00000
986.00000 2362.00000
1358.00000 2365.00000
997.00000 2118.00000
1357.00000 2126.00000
1158.00000 2162.00000
1164.00000 1937.00000
1105.00000 1958.00000
1244.00000 1960.00000
1007.00000 1913.00000
1361.00000 1910.00000
902.00000 1806.00000
1482.00000 1811.00000
1166.00000 1842.00000
1176.00000 1689.00000
326.00000 2437.00000
2098.00000 2468.00000
513.00000 1621.00000
1916.00000 1619.00000
1197.00000 1241.00000
442.00000 2910.00000
606.00000 3049.00000
1023.00000 2912.00000
1335.00000 2940.00000
1751.00000 3078.00000
1911.00000 2923.00000
IMAGE=fr_m_197_18.JPG
ID=262 
SCALE=0.008251
LM=39
1240.00000 2893.00000
1246.00000 2689.00000
654.00000 2594.00000
1014.00000 2585.00000
810.00000 2666.00000
820.00000 2555.00000
836.00000 2627.00000
1474.00000 2614.00000
1827.00000 2658.00000
1675.00000 2711.00000
1682.00000 2592.00000
1655.00000 2671.00000
985.00000 2114.00000
1530.00000 2121.00000
1060.00000 2238.00000
1462.00000 2239.00000
1064.00000 1995.00000
1442.00000 2006.00000
1262.00000 2035.00000
1274.00000 1838.00000
1209.00000 1854.00000
1343.00000 1857.00000
1068.00000 1783.00000
1447.00000 1828.00000
1015.00000 1680.00000
1565.00000 1723.00000
1283.00000 1724.00000
1275.00000 1568.00000
370.00000 2327.00000
2171.00000 2447.00000
688.00000 1530.00000
1993.00000 1611.00000
1320.00000 1192.00000
473.00000 2819.00000
644.00000 2953.00000
1056.00000 2844.00000
1425.00000 2885.00000
1809.00000 3029.00000
1997.00000 2882.00000
IMAGE=fr_m_198_18.JPG
ID=263 
SCALE=0.008292
LM=39
1414.00000 2894.00000
1407.00000 2701.00000
873.00000 2668.00000
1190.00000 2620.00000
1005.00000 2720.00000
1009.00000 2602.00000
1018.00000 2702.00000
1601.00000 2601.00000
1916.00000 2615.00000
1790.00000 2671.00000
1785.00000 2559.00000
1772.00000 2648.00000
1163.00000 2196.00000
1613.00000 2186.00000
1230.00000 2328.00000
1557.00000 2305.00000
1224.00000 2105.00000
1536.00000 2080.00000
1391.00000 2088.00000
1386.00000 1886.00000
1316.00000 1923.00000
1460.00000 1912.00000
1204.00000 1891.00000
1537.00000 1878.00000
1126.00000 1805.00000
1620.00000 1782.00000
1381.00000 1811.00000
1374.00000 1666.00000
505.00000 2410.00000
2238.00000 2354.00000
763.00000 1631.00000
1956.00000 1617.00000
1376.00000 1254.00000
673.00000 2869.00000
885.00000 2970.00000
1290.00000 2836.00000
1560.00000 2845.00000
1977.00000 2928.00000
2123.00000 2791.00000
IMAGE=fr_m_202_18.JPG
ID=264 
SCALE=0.008209
LM=39
1430.00000 2771.00000
1419.00000 2576.00000
864.00000 2518.00000
1166.00000 2459.00000
1007.00000 2572.00000
1018.00000 2446.00000
1028.00000 2525.00000
1645.00000 2468.00000
1938.00000 2537.00000
1814.00000 2581.00000
1807.00000 2459.00000
1781.00000 2535.00000
1165.00000 1949.00000
1663.00000 1944.00000
1205.00000 2109.00000
1621.00000 2088.00000
1277.00000 1839.00000
1560.00000 1837.00000
1418.00000 1829.00000
1415.00000 1642.00000
1369.00000 1671.00000
1478.00000 1671.00000
1278.00000 1647.00000
1564.00000 1635.00000
1175.00000 1584.00000
1667.00000 1588.00000
1414.00000 1538.00000
1413.00000 1416.00000
564.00000 2243.00000
2225.00000 2231.00000
811.00000 1474.00000
1983.00000 1438.00000
1405.00000 1049.00000
648.00000 2772.00000
850.00000 2898.00000
1293.00000 2706.00000
1561.00000 2708.00000
1970.00000 2924.00000
2133.00000 2742.00000
IMAGE=fr_m_204_18.JPG
ID=265 
SCALE=0.008251
LM=39
1294.00000 2890.00000
1299.00000 2671.00000
733.00000 2633.00000
1071.00000 2576.00000
870.00000 2666.00000
879.00000 2563.00000
894.00000 2651.00000
1525.00000 2562.00000
1850.00000 2615.00000
1710.00000 2659.00000
1713.00000 2551.00000
1709.00000 2631.00000
1045.00000 2053.00000
1550.00000 2043.00000
1100.00000 2169.00000
1490.00000 2161.00000
1154.00000 1934.00000
1443.00000 1935.00000
1300.00000 1948.00000
1291.00000 1753.00000
1209.00000 1777.00000
1384.00000 1774.00000
1155.00000 1758.00000
1447.00000 1754.00000
1021.00000 1637.00000
1588.00000 1630.00000
1292.00000 1636.00000
1306.00000 1484.00000
378.00000 2356.00000
2235.00000 2346.00000
655.00000 1487.00000
1987.00000 1491.00000
1331.00000 1110.00000
526.00000 2850.00000
722.00000 2968.00000
1106.00000 2863.00000
1467.00000 2875.00000
1876.00000 2960.00000
2057.00000 2798.00000
IMAGE=fr_m_205_18.JPG
ID=266 
SCALE=0.008195
LM=39
1341.00000 2868.00000
1334.00000 2657.00000
744.00000 2559.00000
1058.00000 2520.00000
882.00000 2600.00000
893.00000 2503.00000
904.00000 2587.00000
1592.00000 2530.00000
1911.00000 2573.00000
1779.00000 2616.00000
1781.00000 2519.00000
1770.00000 2602.00000
1052.00000 2058.00000
1608.00000 2066.00000
1128.00000 2176.00000
1518.00000 2192.00000
1153.00000 1938.00000
1519.00000 1958.00000
1328.00000 1960.00000
1343.00000 1748.00000
1264.00000 1784.00000
1427.00000 1787.00000
1159.00000 1751.00000
1531.00000 1737.00000
1041.00000 1621.00000
1686.00000 1633.00000
1350.00000 1663.00000
1349.00000 1503.00000
421.00000 2315.00000
2298.00000 2292.00000
606.00000 1434.00000
2100.00000 1442.00000
1396.00000 1114.00000
526.00000 2771.00000
721.00000 2989.00000
1106.00000 2832.00000
1540.00000 2870.00000
1945.00000 3015.00000
2125.00000 2802.00000
IMAGE=fr_m_207_18.JPG
ID=267 
SCALE=0.008077
LM=39
1235.00000 2839.00000
1236.00000 2660.00000
663.00000 2598.00000
1014.00000 2571.00000
808.00000 2660.00000
819.00000 2549.00000
831.00000 2624.00000
1441.00000 2565.00000
1783.00000 2585.00000
1645.00000 2647.00000
1646.00000 2531.00000
1619.00000 2610.00000
988.00000 2082.00000
1481.00000 2075.00000
1059.00000 2205.00000
1409.00000 2202.00000
1084.00000 1975.00000
1407.00000 1979.00000
1236.00000 1981.00000
1240.00000 1781.00000
1185.00000 1790.00000
1302.00000 1791.00000
1090.00000 1752.00000
1405.00000 1744.00000
972.00000 1639.00000
1507.00000 1641.00000
1239.00000 1673.00000
1245.00000 1539.00000
293.00000 2346.00000
2140.00000 2339.00000
521.00000 1497.00000
1919.00000 1503.00000
1272.00000 1080.00000
488.00000 2781.00000
670.00000 2942.00000
1078.00000 2815.00000
1388.00000 2829.00000
1797.00000 2947.00000
1951.00000 2758.00000
IMAGE=fr_m_211_18.JPG
ID=268 
SCALE=0.008183
LM=39
1325.00000 2866.00000
1318.00000 2706.00000
726.00000 2613.00000
1073.00000 2580.00000
875.00000 2686.00000
879.00000 2575.00000
892.00000 2654.00000
1537.00000 2598.00000
1900.00000 2622.00000
1740.00000 2692.00000
1734.00000 2581.00000
1738.00000 2666.00000
1049.00000 2119.00000
1556.00000 2122.00000
1110.00000 2258.00000
1481.00000 2262.00000
1160.00000 1991.00000
1463.00000 2002.00000
1303.00000 2036.00000
1311.00000 1812.00000
1262.00000 1834.00000
1370.00000 1835.00000
1160.00000 1785.00000
1462.00000 1784.00000
1043.00000 1671.00000
1567.00000 1683.00000
1309.00000 1693.00000
1308.00000 1547.00000
356.00000 2364.00000
2358.00000 2336.00000
585.00000 1505.00000
2081.00000 1511.00000
1323.00000 1079.00000
521.00000 2825.00000
698.00000 2966.00000
1081.00000 2838.00000
1489.00000 2852.00000
1896.00000 2949.00000
2098.00000 2803.00000
IMAGE=fr_m_214_18.JPG
ID=269 
SCALE=0.007935
LM=39
1451.00000 2991.00000
1446.00000 2845.00000
835.00000 2741.00000
1178.00000 2712.00000
986.00000 2796.00000
993.00000 2684.00000
1002.00000 2747.00000
1678.00000 2710.00000
2031.00000 2735.00000
1876.00000 2789.00000
1880.00000 2679.00000
1867.00000 2742.00000
1161.00000 2226.00000
1685.00000 2220.00000
1212.00000 2362.00000
1644.00000 2357.00000
1244.00000 2113.00000
1590.00000 2110.00000
1415.00000 2147.00000
1401.00000 1924.00000
1331.00000 1967.00000
1489.00000 1966.00000
1243.00000 1923.00000
1588.00000 1921.00000
1120.00000 1763.00000
1725.00000 1763.00000
1403.00000 1819.00000
1407.00000 1670.00000
506.00000 2455.00000
2383.00000 2426.00000
726.00000 1648.00000
2179.00000 1651.00000
1439.00000 1236.00000
690.00000 2931.00000
857.00000 3092.00000
1285.00000 2947.00000
1611.00000 2944.00000
2000.00000 3092.00000
2186.00000 2890.00000
IMAGE=fr_m_222_18.JPG
ID=270 
SCALE=0.008059
LM=39
1382.00000 2823.00000
1376.00000 2676.00000
884.00000 2613.00000
1175.00000 2569.00000
1006.00000 2660.00000
1019.00000 2548.00000
1033.00000 2617.00000
1574.00000 2589.00000
1866.00000 2610.00000
1753.00000 2664.00000
1754.00000 2558.00000
1743.00000 2625.00000
1116.00000 2142.00000
1581.00000 2138.00000
1170.00000 2254.00000
1536.00000 2248.00000
1200.00000 2048.00000
1512.00000 2049.00000
1358.00000 2062.00000
1350.00000 1869.00000
1263.00000 1897.00000
1447.00000 1902.00000
1199.00000 1883.00000
1509.00000 1879.00000
1093.00000 1797.00000
1641.00000 1801.00000
1349.00000 1774.00000
1352.00000 1649.00000
634.00000 2393.00000
2167.00000 2366.00000
854.00000 1644.00000
1943.00000 1641.00000
1371.00000 1285.00000
743.00000 2794.00000
873.00000 2896.00000
1233.00000 2788.00000
1566.00000 2820.00000
1915.00000 2898.00000
2040.00000 2774.00000
IMAGE=fr_m_229_18.JPG
ID=271 
SCALE=0.008998
LM=39
1391.00000 3174.00000
1382.00000 2963.00000
798.00000 2884.00000
1120.00000 2848.00000
940.00000 2948.00000
942.00000 2842.00000
961.00000 2924.00000
1624.00000 2863.00000
1946.00000 2905.00000
1806.00000 2967.00000
1807.00000 2859.00000
1793.00000 2943.00000
1099.00000 2283.00000
1635.00000 2288.00000
1166.00000 2441.00000
1567.00000 2424.00000
1177.00000 2176.00000
1548.00000 2182.00000
1366.00000 2187.00000
1377.00000 1971.00000
1310.00000 1999.00000
1440.00000 1996.00000
1176.00000 1945.00000
1550.00000 1963.00000
1116.00000 1853.00000
1632.00000 1870.00000
1375.00000 1836.00000
1376.00000 1693.00000
469.00000 2593.00000
2316.00000 2584.00000
799.00000 1678.00000
2078.00000 1697.00000
1414.00000 1237.00000
616.00000 3099.00000
821.00000 3299.00000
1242.00000 3142.00000
1519.00000 3165.00000
1926.00000 3318.00000
2130.00000 3078.00000
IMAGE=fr_m_239_18.JPG
ID=272 
SCALE=0.007924
LM=39
1363.00000 2832.00000
1359.00000 2648.00000
781.00000 2583.00000
1110.00000 2542.00000
917.00000 2656.00000
932.00000 2528.00000
945.00000 2608.00000
1594.00000 2552.00000
1918.00000 2611.00000
1779.00000 2672.00000
1776.00000 2547.00000
1755.00000 2623.00000
1122.00000 2052.00000
1603.00000 2061.00000
1173.00000 2172.00000
1538.00000 2179.00000
1184.00000 1954.00000
1544.00000 1977.00000
1369.00000 1954.00000
1384.00000 1760.00000
1312.00000 1784.00000
1470.00000 1783.00000
1186.00000 1741.00000
1547.00000 1768.00000
1084.00000 1677.00000
1684.00000 1688.00000
1386.00000 1672.00000
1384.00000 1532.00000
451.00000 2320.00000
2287.00000 2298.00000
652.00000 1452.00000
2074.00000 1447.00000
1404.00000 1104.00000
606.00000 2810.00000
763.00000 2988.00000
1254.00000 2840.00000
1472.00000 2861.00000
1945.00000 2988.00000
2115.00000 2788.00000
IMAGE=fr_m_241_18.JPG
ID=273 
SCALE=0.008195
LM=39
1518.00000 2903.00000
1514.00000 2702.00000
925.00000 2674.00000
1257.00000 2616.00000
1072.00000 2724.00000
1071.00000 2597.00000
1090.00000 2676.00000
1730.00000 2618.00000
2073.00000 2686.00000
1948.00000 2736.00000
1945.00000 2610.00000
1929.00000 2689.00000
1228.00000 2118.00000
1745.00000 2114.00000
1286.00000 2246.00000
1682.00000 2248.00000
1322.00000 2014.00000
1665.00000 2015.00000
1495.00000 2012.00000
1496.00000 1843.00000
1426.00000 1856.00000
1567.00000 1858.00000
1324.00000 1824.00000
1667.00000 1839.00000
1217.00000 1766.00000
1788.00000 1765.00000
1502.00000 1759.00000
1500.00000 1627.00000
622.00000 2436.00000
2421.00000 2434.00000
885.00000 1600.00000
2160.00000 1595.00000
1521.00000 1253.00000
756.00000 2919.00000
872.00000 3053.00000
1333.00000 2892.00000
1703.00000 2912.00000
2124.00000 3075.00000
2252.00000 2904.00000
IMAGE=fr_m_252_18.JPG
ID=274 
SCALE=0.008257
LM=39
1267.00000 2767.00000
1262.00000 2558.00000
697.00000 2475.00000
1001.00000 2459.00000
830.00000 2528.00000
840.00000 2441.00000
850.00000 2513.00000
1557.00000 2476.00000
1858.00000 2510.00000
1733.00000 2553.00000
1728.00000 2461.00000
1717.00000 2538.00000
1002.00000 1966.00000
1573.00000 1963.00000
1087.00000 2110.00000
1498.00000 2112.00000
1094.00000 1849.00000
1485.00000 1859.00000
1287.00000 1879.00000
1300.00000 1717.00000
1238.00000 1742.00000
1370.00000 1742.00000
1097.00000 1662.00000
1483.00000 1693.00000
992.00000 1560.00000
1630.00000 1575.00000
1302.00000 1607.00000
1303.00000 1496.00000
295.00000 2234.00000
2284.00000 2254.00000
542.00000 1406.00000
2069.00000 1391.00000
1331.00000 1018.00000
470.00000 2720.00000
689.00000 2857.00000
1080.00000 2747.00000
1450.00000 2789.00000
1838.00000 2899.00000
2027.00000 2737.00000
IMAGE=fr_m_253_18.JPG
ID=275 
SCALE=0.007911
LM=39
1324.00000 2894.00000
1319.00000 2747.00000
739.00000 2702.00000
1075.00000 2653.00000
878.00000 2752.00000
885.00000 2641.00000
900.00000 2738.00000
1549.00000 2664.00000
1882.00000 2695.00000
1741.00000 2756.00000
1746.00000 2642.00000
1729.00000 2738.00000
1038.00000 2234.00000
1567.00000 2218.00000
1121.00000 2377.00000
1493.00000 2365.00000
1151.00000 2128.00000
1458.00000 2121.00000
1302.00000 2126.00000
1304.00000 1965.00000
1234.00000 1992.00000
1378.00000 1992.00000
1152.00000 1954.00000
1457.00000 1943.00000
1005.00000 1867.00000
1597.00000 1848.00000
1303.00000 1885.00000
1305.00000 1789.00000
461.00000 2474.00000
2149.00000 2448.00000
635.00000 1702.00000
1952.00000 1703.00000
1318.00000 1333.00000
546.00000 2851.00000
734.00000 3028.00000
1161.00000 2854.00000
1505.00000 2870.00000
1910.00000 3010.00000
2067.00000 2820.00000
IMAGE=fr_m_263_18.JPG
ID=276 
SCALE=0.008400
LM=39
1249.00000 2869.00000
1236.00000 2651.00000
653.00000 2627.00000
994.00000 2569.00000
796.00000 2697.00000
802.00000 2553.00000
822.00000 2643.00000
1470.00000 2564.00000
1841.00000 2587.00000
1685.00000 2673.00000
1688.00000 2530.00000
1668.00000 2619.00000
942.00000 2086.00000
1485.00000 2087.00000
1011.00000 2227.00000
1421.00000 2214.00000
1041.00000 1993.00000
1397.00000 1992.00000
1223.00000 1987.00000
1223.00000 1780.00000
1152.00000 1813.00000
1303.00000 1817.00000
1045.00000 1779.00000
1402.00000 1782.00000
968.00000 1682.00000
1505.00000 1687.00000
1226.00000 1680.00000
1231.00000 1543.00000
308.00000 2373.00000
2231.00000 2371.00000
632.00000 1555.00000
1928.00000 1552.00000
1249.00000 1152.00000
438.00000 2826.00000
644.00000 2982.00000
1058.00000 2858.00000
1450.00000 2852.00000
1850.00000 2932.00000
2054.00000 2794.00000
IMAGE=fr_m_265_18.JPG
ID=277 
SCALE=0.007961
LM=39
1352.00000 2853.00000
1347.00000 2611.00000
762.00000 2564.00000
1068.00000 2514.00000
893.00000 2609.00000
907.00000 2497.00000
916.00000 2590.00000
1591.00000 2535.00000
1897.00000 2595.00000
1765.00000 2633.00000
1761.00000 2520.00000
1747.00000 2607.00000
1061.00000 2021.00000
1614.00000 2003.00000
1142.00000 2157.00000
1552.00000 2148.00000
1148.00000 1908.00000
1524.00000 1922.00000
1342.00000 1895.00000
1352.00000 1674.00000
1291.00000 1701.00000
1424.00000 1706.00000
1152.00000 1656.00000
1524.00000 1689.00000
1085.00000 1562.00000
1630.00000 1582.00000
1351.00000 1574.00000
1349.00000 1417.00000
395.00000 2336.00000
2278.00000 2317.00000
678.00000 1408.00000
1996.00000 1416.00000
1375.00000 1046.00000
553.00000 2747.00000
719.00000 2935.00000
1110.00000 2815.00000
1536.00000 2833.00000
1896.00000 2982.00000
2076.00000 2774.00000
IMAGE=fr_m_268_18.JPG
ID=278 
SCALE=0.008278
LM=39
1399.00000 2870.00000
1406.00000 2674.00000
817.00000 2578.00000
1147.00000 2542.00000
955.00000 2622.00000
962.00000 2530.00000
972.00000 2614.00000
1646.00000 2584.00000
1953.00000 2634.00000
1816.00000 2667.00000
1818.00000 2578.00000
1804.00000 2652.00000
1197.00000 2085.00000
1643.00000 2088.00000
1259.00000 2188.00000
1581.00000 2190.00000
1264.00000 1976.00000
1573.00000 1975.00000
1426.00000 1991.00000
1422.00000 1804.00000
1350.00000 1828.00000
1497.00000 1829.00000
1268.00000 1791.00000
1577.00000 1796.00000
1147.00000 1677.00000
1700.00000 1696.00000
1425.00000 1705.00000
1422.00000 1561.00000
497.00000 2309.00000
2285.00000 2361.00000
766.00000 1481.00000
2090.00000 1516.00000
1450.00000 1148.00000
627.00000 2769.00000
802.00000 2923.00000
1153.00000 2834.00000
1618.00000 2862.00000
1957.00000 2969.00000
2132.00000 2788.00000
IMAGE=fr_m_278_18.JPG
ID=279 
SCALE=0.008430
LM=39
1409.00000 2819.00000
1405.00000 2588.00000
923.00000 2568.00000
1219.00000 2527.00000
1052.00000 2632.00000
1062.00000 2516.00000
1066.00000 2592.00000
1618.00000 2537.00000
1923.00000 2589.00000
1796.00000 2640.00000
1797.00000 2535.00000
1783.00000 2603.00000
1145.00000 2069.00000
1698.00000 2060.00000
1223.00000 2178.00000
1607.00000 2194.00000
1250.00000 1958.00000
1609.00000 1965.00000
1420.00000 1991.00000
1422.00000 1770.00000
1343.00000 1792.00000
1514.00000 1787.00000
1255.00000 1763.00000
1612.00000 1764.00000
1147.00000 1693.00000
1739.00000 1711.00000
1425.00000 1689.00000
1428.00000 1575.00000
638.00000 2357.00000
2251.00000 2366.00000
871.00000 1559.00000
2060.00000 1589.00000
1458.00000 1254.00000
723.00000 2729.00000
885.00000 2882.00000
1231.00000 2789.00000
1579.00000 2817.00000
1941.00000 2910.00000
2119.00000 2760.00000
IMAGE=fr_m_279_18.JPG
ID=280 
SCALE=0.008264
LM=39
1302.00000 2844.00000
1297.00000 2647.00000
768.00000 2578.00000
1089.00000 2517.00000
910.00000 2641.00000
912.00000 2500.00000
929.00000 2591.00000
1512.00000 2516.00000
1832.00000 2571.00000
1693.00000 2645.00000
1700.00000 2503.00000
1684.00000 2591.00000
1068.00000 2064.00000
1555.00000 2055.00000
1122.00000 2177.00000
1495.00000 2182.00000
1162.00000 1961.00000
1469.00000 1961.00000
1317.00000 1980.00000
1323.00000 1785.00000
1239.00000 1811.00000
1393.00000 1814.00000
1159.00000 1781.00000
1470.00000 1789.00000
1046.00000 1671.00000
1599.00000 1686.00000
1322.00000 1671.00000
1327.00000 1533.00000
456.00000 2340.00000
2195.00000 2310.00000
740.00000 1505.00000
1946.00000 1510.00000
1341.00000 1150.00000
580.00000 2743.00000
757.00000 2895.00000
1150.00000 2815.00000
1478.00000 2821.00000
1857.00000 2885.00000
2020.00000 2727.00000
IMAGE=fr_m_281_18.JPG
ID=281 
SCALE=0.008333
LM=39
1314.00000 2852.00000
1320.00000 2659.00000
741.00000 2556.00000
1072.00000 2522.00000
885.00000 2651.00000
896.00000 2498.00000
921.00000 2596.00000
1564.00000 2555.00000
1893.00000 2604.00000
1746.00000 2674.00000
1754.00000 2538.00000
1710.00000 2633.00000
1091.00000 2026.00000
1580.00000 2045.00000
1140.00000 2167.00000
1514.00000 2185.00000
1197.00000 1923.00000
1499.00000 1946.00000
1338.00000 1962.00000
1366.00000 1715.00000
1294.00000 1743.00000
1441.00000 1749.00000
1211.00000 1714.00000
1517.00000 1733.00000
1069.00000 1613.00000
1664.00000 1654.00000
1372.00000 1628.00000
1379.00000 1527.00000
413.00000 2306.00000
2288.00000 2364.00000
697.00000 1433.00000
2051.00000 1498.00000
1429.00000 1046.00000
553.00000 2808.00000
707.00000 2958.00000
1094.00000 2803.00000
1535.00000 2840.00000
1899.00000 2996.00000
2052.00000 2828.00000
IMAGE=fr_m_282_18.JPG
ID=282 
SCALE=0.008446
LM=39
1438.00000 2888.00000
1435.00000 2666.00000
838.00000 2616.00000
1194.00000 2555.00000
986.00000 2641.00000
996.00000 2548.00000
1014.00000 2632.00000
1649.00000 2540.00000
2005.00000 2566.00000
1865.00000 2610.00000
1854.00000 2520.00000
1842.00000 2605.00000
1149.00000 2107.00000
1669.00000 2095.00000
1233.00000 2253.00000
1590.00000 2243.00000
1208.00000 2016.00000
1607.00000 2005.00000
1418.00000 2025.00000
1407.00000 1788.00000
1338.00000 1815.00000
1493.00000 1809.00000
1210.00000 1735.00000
1611.00000 1746.00000
1135.00000 1670.00000
1694.00000 1659.00000
1408.00000 1697.00000
1407.00000 1558.00000
484.00000 2342.00000
2370.00000 2307.00000
670.00000 1535.00000
2086.00000 1443.00000
1403.00000 1110.00000
637.00000 2837.00000
839.00000 2978.00000
1285.00000 2868.00000
1586.00000 2861.00000
2063.00000 2928.00000
2225.00000 2754.00000
IMAGE=fr_m_285_18.JPG
ID=283 
SCALE=0.007899
LM=39
1296.00000 2832.00000
1293.00000 2624.00000
724.00000 2564.00000
1047.00000 2535.00000
865.00000 2634.00000
868.00000 2513.00000
890.00000 2590.00000
1541.00000 2547.00000
1874.00000 2597.00000
1734.00000 2658.00000
1732.00000 2542.00000
1713.00000 2608.00000
1063.00000 2055.00000
1541.00000 2062.00000
1117.00000 2191.00000
1481.00000 2200.00000
1161.00000 1953.00000
1485.00000 1976.00000
1305.00000 1982.00000
1329.00000 1777.00000
1272.00000 1806.00000
1388.00000 1811.00000
1171.00000 1754.00000
1496.00000 1758.00000
1053.00000 1656.00000
1624.00000 1676.00000
1337.00000 1679.00000
1341.00000 1542.00000
400.00000 2308.00000
2228.00000 2332.00000
712.00000 1503.00000
2006.00000 1556.00000
1360.00000 1137.00000
530.00000 2804.00000
691.00000 2952.00000
1119.00000 2801.00000
1451.00000 2833.00000
1867.00000 2978.00000
2047.00000 2805.00000
IMAGE=fr_m_286_18.JPG
ID=284 
SCALE=0.008403
LM=39
1503.00000 3001.00000
1503.00000 2820.00000
957.00000 2744.00000
1299.00000 2713.00000
1103.00000 2827.00000
1105.00000 2689.00000
1119.00000 2783.00000
1689.00000 2715.00000
2024.00000 2746.00000
1889.00000 2825.00000
1892.00000 2687.00000
1875.00000 2778.00000
1229.00000 2262.00000
1748.00000 2244.00000
1319.00000 2410.00000
1664.00000 2396.00000
1321.00000 2135.00000
1648.00000 2126.00000
1498.00000 2122.00000
1497.00000 1958.00000
1420.00000 1976.00000
1559.00000 1974.00000
1326.00000 1947.00000
1652.00000 1944.00000
1237.00000 1833.00000
1756.00000 1826.00000
1500.00000 1837.00000
1502.00000 1677.00000
640.00000 2518.00000
2355.00000 2519.00000
891.00000 1672.00000
2139.00000 1680.00000
1519.00000 1273.00000
779.00000 2947.00000
961.00000 3114.00000
1324.00000 2959.00000
1670.00000 2950.00000
2054.00000 3118.00000
2203.00000 2953.00000
IMAGE=fr_m_289_18.JPG
ID=285 
SCALE=0.008286
LM=39
1330.00000 2869.00000
1331.00000 2705.00000
823.00000 2668.00000
1098.00000 2610.00000
947.00000 2713.00000
949.00000 2601.00000
968.00000 2680.00000
1573.00000 2619.00000
1857.00000 2683.00000
1734.00000 2730.00000
1738.00000 2608.00000
1709.00000 2687.00000
1110.00000 2170.00000
1577.00000 2168.00000
1185.00000 2291.00000
1514.00000 2285.00000
1193.00000 2093.00000
1508.00000 2097.00000
1345.00000 2059.00000
1350.00000 1901.00000
1276.00000 1930.00000
1429.00000 1926.00000
1192.00000 1917.00000
1518.00000 1908.00000
1071.00000 1815.00000
1672.00000 1826.00000
1353.00000 1816.00000
1359.00000 1679.00000
521.00000 2420.00000
2196.00000 2441.00000
772.00000 1709.00000
1966.00000 1711.00000
1403.00000 1340.00000
631.00000 2908.00000
754.00000 2988.00000
1149.00000 2829.00000
1520.00000 2845.00000
1883.00000 3039.00000
2034.00000 2928.00000
IMAGE=fr_m_293_18.JPG
ID=286 
SCALE=0.009174
LM=39
1242.00000 2850.00000
1258.00000 2676.00000
700.00000 2611.00000
1024.00000 2588.00000
838.00000 2653.00000
845.00000 2552.00000
864.00000 2630.00000
1484.00000 2597.00000
1806.00000 2624.00000
1666.00000 2660.00000
1663.00000 2567.00000
1647.00000 2649.00000
1016.00000 2158.00000
1494.00000 2148.00000
1076.00000 2279.00000
1429.00000 2279.00000
1121.00000 2032.00000
1405.00000 2035.00000
1254.00000 2039.00000
1245.00000 1793.00000
1147.00000 1837.00000
1330.00000 1842.00000
1119.00000 1826.00000
1408.00000 1816.00000
976.00000 1769.00000
1577.00000 1775.00000
1246.00000 1721.00000
1249.00000 1566.00000
452.00000 2404.00000
2120.00000 2388.00000
709.00000 1626.00000
1930.00000 1639.00000
1286.00000 1222.00000
559.00000 2772.00000
706.00000 2924.00000
1106.00000 2813.00000
1390.00000 2812.00000
1799.00000 2926.00000
1949.00000 2792.00000
IMAGE=fr_m_295_18.JPG
ID=287 
SCALE=0.008459
LM=39
1399.00000 2873.00000
1391.00000 2667.00000
836.00000 2592.00000
1142.00000 2568.00000
972.00000 2638.00000
975.00000 2542.00000
996.00000 2625.00000
1630.00000 2576.00000
1942.00000 2604.00000
1802.00000 2655.00000
1802.00000 2550.00000
1784.00000 2630.00000
1131.00000 2050.00000
1651.00000 2043.00000
1202.00000 2202.00000
1573.00000 2199.00000
1197.00000 1941.00000
1575.00000 1932.00000
1385.00000 1970.00000
1389.00000 1764.00000
1305.00000 1785.00000
1466.00000 1794.00000
1204.00000 1727.00000
1575.00000 1730.00000
1106.00000 1575.00000
1691.00000 1583.00000
1390.00000 1636.00000
1393.00000 1435.00000
542.00000 2361.00000
2290.00000 2328.00000
759.00000 1433.00000
2113.00000 1415.00000
1403.00000 1057.00000
620.00000 2826.00000
791.00000 2960.00000
1227.00000 2804.00000
1557.00000 2847.00000
1994.00000 2967.00000
2147.00000 2803.00000
IMAGE=fr_m_296_18.JPG
ID=288 
SCALE=0.007974
LM=39
1245.00000 2959.00000
1249.00000 2792.00000
624.00000 2704.00000
965.00000 2668.00000
772.00000 2780.00000
782.00000 2641.00000
804.00000 2735.00000
1521.00000 2706.00000
1865.00000 2757.00000
1715.00000 2810.00000
1718.00000 2693.00000
1693.00000 2776.00000
1024.00000 2141.00000
1531.00000 2159.00000
1073.00000 2275.00000
1460.00000 2288.00000
1120.00000 2041.00000
1444.00000 2042.00000
1279.00000 2071.00000
1273.00000 1846.00000
1199.00000 1872.00000
1359.00000 1872.00000
1127.00000 1850.00000
1450.00000 1854.00000
988.00000 1737.00000
1585.00000 1771.00000
1275.00000 1752.00000
1277.00000 1622.00000
282.00000 2451.00000
2240.00000 2523.00000
593.00000 1525.00000
2082.00000 1630.00000
1314.00000 1130.00000
414.00000 2919.00000
617.00000 3089.00000
1078.00000 2940.00000
1380.00000 2958.00000
1842.00000 3128.00000
2081.00000 2991.00000
IMAGE=fr_m_298_18.JPG
ID=289 
SCALE=0.008347
LM=39
1230.00000 2941.00000
1224.00000 2757.00000
649.00000 2638.00000
979.00000 2625.00000
799.00000 2711.00000
806.00000 2582.00000
818.00000 2677.00000
1474.00000 2642.00000
1829.00000 2664.00000
1679.00000 2732.00000
1682.00000 2604.00000
1670.00000 2702.00000
971.00000 2120.00000
1489.00000 2123.00000
1054.00000 2263.00000
1410.00000 2261.00000
1066.00000 2011.00000
1412.00000 2022.00000
1229.00000 2041.00000
1227.00000 1862.00000
1158.00000 1879.00000
1293.00000 1887.00000
1063.00000 1833.00000
1413.00000 1840.00000
950.00000 1705.00000
1532.00000 1719.00000
1231.00000 1753.00000
1234.00000 1621.00000
327.00000 2428.00000
2193.00000 2410.00000
580.00000 1562.00000
1964.00000 1549.00000
1248.00000 1130.00000
448.00000 2825.00000
612.00000 3001.00000
1004.00000 2885.00000
1500.00000 2924.00000
1851.00000 3013.00000
2032.00000 2841.00000
IMAGE=fr_m_303_18.JPG
ID=290 
SCALE=0.008278
LM=39
1348.00000 2879.00000
1362.00000 2669.00000
766.00000 2616.00000
1096.00000 2572.00000
912.00000 2667.00000
915.00000 2548.00000
932.00000 2628.00000
1628.00000 2581.00000
1967.00000 2634.00000
1832.00000 2686.00000
1825.00000 2570.00000
1815.00000 2645.00000
1089.00000 2116.00000
1656.00000 2111.00000
1169.00000 2255.00000
1600.00000 2249.00000
1182.00000 1992.00000
1565.00000 2002.00000
1382.00000 2011.00000
1389.00000 1800.00000
1314.00000 1822.00000
1470.00000 1825.00000
1186.00000 1768.00000
1566.00000 1788.00000
1094.00000 1687.00000
1681.00000 1722.00000
1386.00000 1686.00000
1385.00000 1561.00000
477.00000 2328.00000
2290.00000 2304.00000
731.00000 1553.00000
2059.00000 1559.00000
1409.00000 1093.00000
556.00000 2755.00000
724.00000 2964.00000
1172.00000 2863.00000
1527.00000 2886.00000
1978.00000 3009.00000
2163.00000 2794.00000
IMAGE=fr_m_320_18.JPG
ID=291 
SCALE=0.008156
LM=39
1266.00000 2864.00000
1263.00000 2658.00000
678.00000 2629.00000
989.00000 2564.00000
819.00000 2679.00000
823.00000 2548.00000
839.00000 2635.00000
1534.00000 2561.00000
1854.00000 2608.00000
1723.00000 2675.00000
1720.00000 2537.00000
1705.00000 2623.00000
976.00000 2075.00000
1510.00000 2083.00000
1055.00000 2212.00000
1451.00000 2207.00000
1063.00000 1971.00000
1432.00000 1984.00000
1236.00000 2007.00000
1247.00000 1779.00000
1176.00000 1806.00000
1321.00000 1810.00000
1067.00000 1753.00000
1435.00000 1767.00000
982.00000 1658.00000
1541.00000 1682.00000
1248.00000 1674.00000
1250.00000 1531.00000
350.00000 2350.00000
2225.00000 2317.00000
609.00000 1518.00000
1969.00000 1512.00000
1290.00000 1085.00000
457.00000 2813.00000
652.00000 2965.00000
1066.00000 2804.00000
1468.00000 2815.00000
1888.00000 2954.00000
2066.00000 2789.00000
IMAGE=fr_m_323_18.JPG
ID=292 
SCALE=0.008143
LM=39
1333.00000 2845.00000
1328.00000 2661.00000
748.00000 2603.00000
1077.00000 2567.00000
893.00000 2682.00000
893.00000 2559.00000
912.00000 2641.00000
1560.00000 2572.00000
1874.00000 2611.00000
1736.00000 2681.00000
1728.00000 2563.00000
1718.00000 2647.00000
1052.00000 2116.00000
1566.00000 2119.00000
1125.00000 2243.00000
1504.00000 2244.00000
1140.00000 1999.00000
1479.00000 1998.00000
1321.00000 2034.00000
1306.00000 1820.00000
1237.00000 1852.00000
1387.00000 1851.00000
1139.00000 1793.00000
1478.00000 1796.00000
1006.00000 1646.00000
1614.00000 1648.00000
1303.00000 1685.00000
1307.00000 1521.00000
418.00000 2336.00000
2176.00000 2316.00000
657.00000 1465.00000
1950.00000 1456.00000
1307.00000 1054.00000
552.00000 2824.00000
757.00000 2985.00000
1119.00000 2838.00000
1555.00000 2863.00000
1916.00000 2984.00000
2057.00000 2811.00000
IMAGE=fr_m_324_18.JPG
ID=293 
SCALE=0.008183
LM=39
1384.00000 2946.00000
1388.00000 2699.00000
812.00000 2634.00000
1135.00000 2609.00000
955.00000 2690.00000
957.00000 2589.00000
969.00000 2667.00000
1632.00000 2607.00000
1952.00000 2650.00000
1814.00000 2685.00000
1817.00000 2589.00000
1802.00000 2665.00000
1129.00000 2100.00000
1643.00000 2090.00000
1213.00000 2254.00000
1571.00000 2243.00000
1221.00000 1966.00000
1554.00000 1965.00000
1387.00000 2001.00000
1394.00000 1778.00000
1332.00000 1803.00000
1478.00000 1807.00000
1220.00000 1762.00000
1557.00000 1772.00000
1075.00000 1632.00000
1720.00000 1645.00000
1397.00000 1647.00000
1400.00000 1505.00000
437.00000 2373.00000
2295.00000 2346.00000
684.00000 1473.00000
2038.00000 1482.00000
1411.00000 1056.00000
578.00000 2839.00000
760.00000 2991.00000
1220.00000 2892.00000
1596.00000 2928.00000
1990.00000 3036.00000
2151.00000 2872.00000
IMAGE=fr_m_331_18.JPG
ID=294 
SCALE=0.007776
LM=39
1382.00000 2924.00000
1391.00000 2702.00000
830.00000 2619.00000
1156.00000 2613.00000
968.00000 2693.00000
980.00000 2590.00000
995.00000 2667.00000
1610.00000 2638.00000
1941.00000 2659.00000
1795.00000 2726.00000
1798.00000 2615.00000
1788.00000 2696.00000
1153.00000 2154.00000
1631.00000 2154.00000
1218.00000 2270.00000
1569.00000 2271.00000
1227.00000 2050.00000
1558.00000 2061.00000
1406.00000 2079.00000
1397.00000 1875.00000
1339.00000 1900.00000
1463.00000 1906.00000
1228.00000 1842.00000
1562.00000 1846.00000
1138.00000 1743.00000
1649.00000 1748.00000
1400.00000 1770.00000
1409.00000 1631.00000
455.00000 2336.00000
2325.00000 2360.00000
639.00000 1595.00000
2177.00000 1592.00000
1409.00000 1215.00000
588.00000 2721.00000
842.00000 2958.00000
1257.00000 2881.00000
1475.00000 2906.00000
1969.00000 2971.00000
2148.00000 2804.00000
IMAGE=fr_m_333_18.JPG
ID=295 
SCALE=0.008803
LM=39
1306.00000 2792.00000
1305.00000 2624.00000
763.00000 2578.00000
1086.00000 2550.00000
894.00000 2644.00000
900.00000 2521.00000
918.00000 2604.00000
1533.00000 2543.00000
1848.00000 2573.00000
1722.00000 2631.00000
1719.00000 2521.00000
1697.00000 2603.00000
1095.00000 2077.00000
1544.00000 2075.00000
1141.00000 2184.00000
1498.00000 2186.00000
1168.00000 1983.00000
1487.00000 1992.00000
1326.00000 1997.00000
1341.00000 1787.00000
1265.00000 1808.00000
1431.00000 1812.00000
1177.00000 1770.00000
1490.00000 1799.00000
1102.00000 1679.00000
1618.00000 1711.00000
1344.00000 1693.00000
1353.00000 1537.00000
453.00000 2299.00000
2175.00000 2281.00000
753.00000 1516.00000
1950.00000 1549.00000
1381.00000 1181.00000
607.00000 2838.00000
778.00000 2960.00000
1132.00000 2786.00000
1512.00000 2796.00000
1856.00000 2957.00000
2024.00000 2796.00000
IMAGE=fr_m_334_18.JPG
ID=296 
SCALE=0.008333
LM=39
1329.00000 2914.00000
1326.00000 2741.00000
724.00000 2662.00000
1076.00000 2636.00000
873.00000 2732.00000
883.00000 2611.00000
900.00000 2701.00000
1578.00000 2666.00000
1923.00000 2711.00000
1780.00000 2768.00000
1781.00000 2659.00000
1761.00000 2740.00000
1075.00000 2165.00000
1602.00000 2173.00000
1140.00000 2279.00000
1536.00000 2294.00000
1187.00000 2046.00000
1517.00000 2071.00000
1345.00000 2098.00000
1357.00000 1886.00000
1288.00000 1899.00000
1438.00000 1907.00000
1198.00000 1866.00000
1525.00000 1885.00000
1062.00000 1734.00000
1681.00000 1780.00000
1366.00000 1767.00000
1380.00000 1616.00000
365.00000 2352.00000
2295.00000 2489.00000
644.00000 1522.00000
2100.00000 1636.00000
1425.00000 1159.00000
500.00000 2861.00000
720.00000 3000.00000
1142.00000 2842.00000
1539.00000 2872.00000
1868.00000 3024.00000
2100.00000 2884.00000
IMAGE=fr_m_354_18.JPG
ID=297 
SCALE=0.008078
LM=39
1298.00000 2864.00000
1300.00000 2698.00000
744.00000 2627.00000
1085.00000 2606.00000
890.00000 2706.00000
896.00000 2587.00000
923.00000 2664.00000
1491.00000 2600.00000
1815.00000 2629.00000
1675.00000 2706.00000
1671.00000 2585.00000
1652.00000 2664.00000
1074.00000 2170.00000
1505.00000 2158.00000
1120.00000 2275.00000
1456.00000 2270.00000
1154.00000 2051.00000
1448.00000 2058.00000
1293.00000 2086.00000
1309.00000 1906.00000
1260.00000 1943.00000
1369.00000 1937.00000
1160.00000 1903.00000
1448.00000 1893.00000
1014.00000 1770.00000
1560.00000 1769.00000
1299.00000 1807.00000
1300.00000 1666.00000
466.00000 2405.00000
2103.00000 2398.00000
664.00000 1637.00000
1885.00000 1635.00000
1263.00000 1256.00000
619.00000 2907.00000
758.00000 3017.00000
1167.00000 2792.00000
1418.00000 2829.00000
1802.00000 3022.00000
1935.00000 2897.00000
IMAGE=fr_m_379_18.JPG
ID=298 
SCALE=0.008546
LM=39
1500.00000 2929.00000
1495.00000 2761.00000
893.00000 2673.00000
1227.00000 2644.00000
1039.00000 2750.00000
1044.00000 2633.00000
1062.00000 2719.00000
1719.00000 2635.00000
2041.00000 2669.00000
1903.00000 2744.00000
1900.00000 2621.00000
1887.00000 2705.00000
1238.00000 2153.00000
1735.00000 2138.00000
1299.00000 2294.00000
1674.00000 2293.00000
1322.00000 2034.00000
1644.00000 2033.00000
1491.00000 2077.00000
1495.00000 1857.00000
1449.00000 1872.00000
1555.00000 1873.00000
1322.00000 1824.00000
1649.00000 1828.00000
1221.00000 1740.00000
1744.00000 1740.00000
1493.00000 1757.00000
1491.00000 1606.00000
585.00000 2413.00000
2338.00000 2421.00000
848.00000 1581.00000
2099.00000 1581.00000
1496.00000 1191.00000
732.00000 2870.00000
952.00000 3038.00000
1317.00000 2894.00000
1674.00000 2916.00000
2009.00000 3036.00000
2207.00000 2863.00000
IMAGE=fr_m_398_18.JPG
ID=299 
SCALE=0.008449
LM=39
1332.00000 2856.00000
1335.00000 2662.00000
747.00000 2554.00000
1065.00000 2552.00000
878.00000 2624.00000
892.00000 2522.00000
908.00000 2596.00000
1587.00000 2560.00000
1915.00000 2581.00000
1760.00000 2643.00000
1765.00000 2533.00000
1743.00000 2612.00000
1077.00000 2117.00000
1607.00000 2120.00000
1145.00000 2246.00000
1539.00000 2242.00000
1178.00000 2002.00000
1522.00000 2016.00000
1342.00000 2036.00000
1352.00000 1838.00000
1282.00000 1871.00000
1420.00000 1879.00000
1182.00000 1833.00000
1522.00000 1841.00000
1080.00000 1687.00000
1650.00000 1697.00000
1357.00000 1728.00000
1364.00000 1587.00000
397.00000 2294.00000
2277.00000 2320.00000
624.00000 1493.00000
2130.00000 1533.00000
1407.00000 1049.00000
560.00000 2753.00000
725.00000 2924.00000
1168.00000 2814.00000
1520.00000 2841.00000
1943.00000 2927.00000
2077.00000 2781.00000
IMAGE=fr_m_406_18.JPG
ID=300 
SCALE=0.008210
LM=39
1404.00000 2873.00000
1407.00000 2645.00000
829.00000 2584.00000
1183.00000 2547.00000
987.00000 2656.00000
997.00000 2524.00000
1014.00000 2621.00000
1642.00000 2563.00000
1997.00000 2616.00000
1853.00000 2677.00000
1849.00000 2551.00000
1833.00000 2643.00000
1183.00000 2053.00000
1653.00000 2045.00000
1240.00000 2184.00000
1583.00000 2180.00000
1274.00000 1937.00000
1571.00000 1952.00000
1416.00000 1984.00000
1414.00000 1785.00000
1331.00000 1804.00000
1498.00000 1804.00000
1275.00000 1785.00000
1575.00000 1787.00000
1150.00000 1598.00000
1707.00000 1622.00000
1423.00000 1635.00000
1429.00000 1472.00000
523.00000 2306.00000
2354.00000 2297.00000
799.00000 1492.00000
2134.00000 1519.00000
1456.00000 1067.00000
646.00000 2775.00000
802.00000 2982.00000
1269.00000 2806.00000
1580.00000 2849.00000
2003.00000 3029.00000
2168.00000 2861.00000
IMAGE=fr_m_407_18.JPG
ID=301 
SCALE=0.007610
LM=39
1429.00000 2848.00000
1419.00000 2624.00000
816.00000 2570.00000
1160.00000 2519.00000
962.00000 2640.00000
959.00000 2496.00000
983.00000 2588.00000
1637.00000 2510.00000
1977.00000 2554.00000
1838.00000 2627.00000
1840.00000 2481.00000
1814.00000 2575.00000
1144.00000 2027.00000
1631.00000 2022.00000
1206.00000 2154.00000
1575.00000 2145.00000
1229.00000 1928.00000
1540.00000 1925.00000
1384.00000 1923.00000
1398.00000 1700.00000
1339.00000 1741.00000
1475.00000 1738.00000
1225.00000 1721.00000
1540.00000 1724.00000
1146.00000 1625.00000
1684.00000 1612.00000
1396.00000 1619.00000
1393.00000 1463.00000
511.00000 2313.00000
2334.00000 2279.00000
815.00000 1486.00000
2015.00000 1459.00000
1408.00000 1082.00000
600.00000 2751.00000
785.00000 2932.00000
1274.00000 2809.00000
1585.00000 2819.00000
2023.00000 2906.00000
2198.00000 2727.00000
IMAGE=fr_m_410_18.JPG
ID=302 
SCALE=0.008417
LM=39
1352.00000 2892.00000
1344.00000 2691.00000
768.00000 2631.00000
1072.00000 2592.00000
916.00000 2687.00000
923.00000 2579.00000
937.00000 2658.00000
1571.00000 2593.00000
1879.00000 2617.00000
1736.00000 2684.00000
1728.00000 2580.00000
1710.00000 2653.00000
1047.00000 2160.00000
1568.00000 2150.00000
1105.00000 2282.00000
1506.00000 2279.00000
1134.00000 2022.00000
1476.00000 2024.00000
1312.00000 2044.00000
1330.00000 1823.00000
1270.00000 1859.00000
1410.00000 1863.00000
1133.00000 1805.00000
1478.00000 1845.00000
1063.00000 1712.00000
1619.00000 1746.00000
1328.00000 1745.00000
1331.00000 1619.00000
447.00000 2400.00000
2202.00000 2375.00000
671.00000 1583.00000
2031.00000 1617.00000
1353.00000 1221.00000
572.00000 2868.00000
739.00000 3028.00000
1127.00000 2837.00000
1527.00000 2863.00000
1908.00000 3034.00000
2075.00000 2835.00000
IMAGE=fr_m_420_18.JPG
ID=303 
SCALE=0.008142
LM=39
1422.00000 2892.00000
1413.00000 2711.00000
846.00000 2693.00000
1156.00000 2626.00000
981.00000 2731.00000
976.00000 2630.00000
1000.00000 2709.00000
1641.00000 2607.00000
1942.00000 2650.00000
1823.00000 2702.00000
1818.00000 2594.00000
1807.00000 2667.00000
1137.00000 2144.00000
1636.00000 2127.00000
1209.00000 2277.00000
1580.00000 2245.00000
1219.00000 2029.00000
1551.00000 2018.00000
1379.00000 2062.00000
1372.00000 1846.00000
1316.00000 1876.00000
1442.00000 1871.00000
1214.00000 1837.00000
1536.00000 1803.00000
1074.00000 1709.00000
1660.00000 1686.00000
1368.00000 1715.00000
1348.00000 1569.00000
448.00000 2429.00000
2306.00000 2399.00000
621.00000 1640.00000
2011.00000 1503.00000
1313.00000 1150.00000
620.00000 2884.00000
886.00000 3045.00000
1263.00000 2869.00000
1557.00000 2882.00000
1977.00000 2964.00000
2177.00000 2781.00000
IMAGE=fr_m_421_18.JPG
ID=304 
SCALE=0.008264
LM=39
1377.00000 2891.00000
1396.00000 2679.00000
844.00000 2581.00000
1175.00000 2591.00000
988.00000 2672.00000
999.00000 2544.00000
1012.00000 2621.00000
1595.00000 2622.00000
1931.00000 2629.00000
1794.00000 2703.00000
1795.00000 2578.00000
1782.00000 2655.00000
1135.00000 2136.00000
1667.00000 2147.00000
1206.00000 2262.00000
1583.00000 2269.00000
1203.00000 2018.00000
1596.00000 2041.00000
1405.00000 2042.00000
1423.00000 1870.00000
1343.00000 1884.00000
1516.00000 1897.00000
1227.00000 1809.00000
1605.00000 1850.00000
1172.00000 1723.00000
1723.00000 1760.00000
1429.00000 1775.00000
1444.00000 1650.00000
543.00000 2306.00000
2276.00000 2336.00000
809.00000 1542.00000
2120.00000 1624.00000
1489.00000 1172.00000
658.00000 2766.00000
849.00000 2945.00000
1248.00000 2830.00000
1535.00000 2867.00000
1935.00000 2994.00000
2111.00000 2780.00000
IMAGE=fr_m_427_18.JPG
ID=305 
SCALE=0.008251
LM=39
1219.00000 2848.00000
1220.00000 2647.00000
639.00000 2595.00000
955.00000 2551.00000
781.00000 2643.00000
782.00000 2540.00000
796.00000 2613.00000
1459.00000 2569.00000
1783.00000 2629.00000
1656.00000 2664.00000
1649.00000 2567.00000
1639.00000 2635.00000
944.00000 2072.00000
1464.00000 2064.00000
1016.00000 2229.00000
1390.00000 2226.00000
1028.00000 1949.00000
1383.00000 1957.00000
1219.00000 1964.00000
1215.00000 1725.00000
1148.00000 1759.00000
1276.00000 1759.00000
1025.00000 1699.00000
1386.00000 1718.00000
933.00000 1607.00000
1498.00000 1626.00000
1217.00000 1644.00000
1218.00000 1501.00000
153.00000 2338.00000
2293.00000 2331.00000
344.00000 1434.00000
2091.00000 1421.00000
1215.00000 1024.00000
386.00000 2850.00000
630.00000 2940.00000
1046.00000 2827.00000
1450.00000 2863.00000
1852.00000 2938.00000
2021.00000 2806.00000
IMAGE=fr_m_428_18.JPG
ID=306 
SCALE=0.007860
LM=39
1228.00000 2845.00000
1226.00000 2643.00000
625.00000 2576.00000
978.00000 2534.00000
778.00000 2641.00000
782.00000 2515.00000
794.00000 2604.00000
1469.00000 2546.00000
1827.00000 2590.00000
1676.00000 2654.00000
1681.00000 2530.00000
1662.00000 2618.00000
977.00000 2060.00000
1504.00000 2066.00000
1054.00000 2196.00000
1435.00000 2204.00000
1069.00000 1948.00000
1437.00000 1970.00000
1253.00000 1963.00000
1258.00000 1784.00000
1194.00000 1815.00000
1325.00000 1824.00000
1071.00000 1790.00000
1439.00000 1786.00000
953.00000 1687.00000
1558.00000 1695.00000
1255.00000 1694.00000
1251.00000 1581.00000
292.00000 2340.00000
2142.00000 2340.00000
549.00000 1526.00000
1930.00000 1551.00000
1255.00000 1103.00000
422.00000 2822.00000
602.00000 2950.00000
1085.00000 2788.00000
1407.00000 2820.00000
1857.00000 2964.00000
2017.00000 2802.00000
IMAGE=fr_m_429_18.JPG
ID=307 
SCALE=0.008051
LM=39
1244.00000 3026.00000
1243.00000 2805.00000
671.00000 2722.00000
1006.00000 2682.00000
806.00000 2772.00000
809.00000 2665.00000
831.00000 2741.00000
1464.00000 2674.00000
1808.00000 2724.00000
1684.00000 2772.00000
1680.00000 2661.00000
1661.00000 2735.00000
977.00000 2172.00000
1483.00000 2165.00000
1061.00000 2318.00000
1412.00000 2308.00000
1080.00000 2060.00000
1395.00000 2068.00000
1228.00000 2083.00000
1235.00000 1886.00000
1165.00000 1912.00000
1314.00000 1917.00000
1080.00000 1884.00000
1396.00000 1887.00000
948.00000 1736.00000
1552.00000 1741.00000
1239.00000 1777.00000
1243.00000 1583.00000
347.00000 2435.00000
2150.00000 2424.00000
603.00000 1559.00000
1925.00000 1565.00000
1265.00000 1173.00000
473.00000 2966.00000
675.00000 3119.00000
1093.00000 2997.00000
1443.00000 3028.00000
1843.00000 3124.00000
2006.00000 2920.00000
IMAGE=fr_m_434_18.JPG
ID=308 
SCALE=0.008026
LM=39
1294.00000 2924.00000
1299.00000 2710.00000
666.00000 2623.00000
1034.00000 2600.00000
827.00000 2709.00000
832.00000 2570.00000
844.00000 2667.00000
1516.00000 2599.00000
1884.00000 2617.00000
1738.00000 2697.00000
1736.00000 2569.00000
1706.00000 2659.00000
1032.00000 2089.00000
1542.00000 2077.00000
1102.00000 2220.00000
1480.00000 2208.00000
1119.00000 1978.00000
1463.00000 1986.00000
1281.00000 2010.00000
1290.00000 1740.00000
1227.00000 1767.00000
1372.00000 1774.00000
1125.00000 1726.00000
1468.00000 1745.00000
1018.00000 1648.00000
1595.00000 1656.00000
1291.00000 1673.00000
1297.00000 1532.00000
334.00000 2375.00000
2210.00000 2330.00000
644.00000 1539.00000
1931.00000 1547.00000
1300.00000 1176.00000
470.00000 2846.00000
654.00000 3014.00000
1125.00000 2861.00000
1475.00000 2914.00000
1910.00000 2990.00000
2066.00000 2803.00000
IMAGE=fr_m_435_18.JPG
ID=309 
SCALE=0.008196
LM=39
1214.00000 2876.00000
1210.00000 2704.00000
659.00000 2628.00000
990.00000 2581.00000
806.00000 2673.00000
806.00000 2559.00000
820.00000 2627.00000
1427.00000 2599.00000
1770.00000 2649.00000
1623.00000 2684.00000
1622.00000 2581.00000
1603.00000 2647.00000
938.00000 2159.00000
1440.00000 2153.00000
1012.00000 2269.00000
1375.00000 2268.00000
1018.00000 2045.00000
1363.00000 2049.00000
1182.00000 2067.00000
1184.00000 1848.00000
1119.00000 1874.00000
1257.00000 1880.00000
1015.00000 1815.00000
1362.00000 1820.00000
933.00000 1705.00000
1498.00000 1714.00000
1190.00000 1726.00000
1198.00000 1606.00000
297.00000 2393.00000
2140.00000 2377.00000
497.00000 1571.00000
1959.00000 1561.00000
1209.00000 1173.00000
491.00000 2842.00000
674.00000 2989.00000
1059.00000 2850.00000
1395.00000 2878.00000
1775.00000 3006.00000
1934.00000 2858.00000
IMAGE=fr_m_436_18.JPG
ID=310 
SCALE=0.008305
LM=39
1392.00000 2846.00000
1392.00000 2648.00000
853.00000 2626.00000
1167.00000 2547.00000
996.00000 2671.00000
995.00000 2542.00000
1007.00000 2623.00000
1583.00000 2547.00000
1904.00000 2619.00000
1762.00000 2696.00000
1765.00000 2537.00000
1741.00000 2624.00000
1137.00000 2052.00000
1630.00000 2037.00000
1214.00000 2185.00000
1556.00000 2179.00000
1228.00000 1951.00000
1544.00000 1949.00000
1381.00000 1984.00000
1387.00000 1753.00000
1331.00000 1773.00000
1460.00000 1776.00000
1231.00000 1745.00000
1544.00000 1738.00000
1123.00000 1630.00000
1629.00000 1627.00000
1382.00000 1645.00000
1378.00000 1492.00000
557.00000 2338.00000
2217.00000 2318.00000
751.00000 1550.00000
2006.00000 1509.00000
1372.00000 1107.00000
688.00000 2808.00000
800.00000 2916.00000
1194.00000 2805.00000
1564.00000 2825.00000
1950.00000 2936.00000
2065.00000 2805.00000
IMAGE=fr_m_437_18.JPG
ID=311 
SCALE=0.007961
LM=39
1316.00000 2992.00000
1315.00000 2797.00000
738.00000 2695.00000
1052.00000 2685.00000
879.00000 2761.00000
886.00000 2649.00000
897.00000 2729.00000
1564.00000 2700.00000
1893.00000 2704.00000
1770.00000 2769.00000
1766.00000 2652.00000
1753.00000 2732.00000
1050.00000 2169.00000
1569.00000 2162.00000
1114.00000 2296.00000
1502.00000 2294.00000
1150.00000 2053.00000
1475.00000 2071.00000
1296.00000 2075.00000
1305.00000 1859.00000
1231.00000 1899.00000
1390.00000 1911.00000
1151.00000 1850.00000
1476.00000 1878.00000
1063.00000 1751.00000
1601.00000 1783.00000
1305.00000 1766.00000
1309.00000 1607.00000
434.00000 2478.00000
2237.00000 2450.00000
709.00000 1597.00000
2021.00000 1627.00000
1357.00000 1161.00000
545.00000 2882.00000
690.00000 3022.00000
1111.00000 2935.00000
1515.00000 2965.00000
1931.00000 3062.00000
2075.00000 2872.00000
IMAGE=fr_m_439_18.JPG
ID=312 
SCALE=0.007960
LM=39
1351.00000 2824.00000
1356.00000 2619.00000
804.00000 2522.00000
1129.00000 2509.00000
956.00000 2586.00000
960.00000 2488.00000
972.00000 2549.00000
1590.00000 2520.00000
1901.00000 2549.00000
1758.00000 2614.00000
1755.00000 2511.00000
1744.00000 2571.00000
1074.00000 2052.00000
1609.00000 2045.00000
1151.00000 2176.00000
1533.00000 2180.00000
1169.00000 1951.00000
1531.00000 1964.00000
1344.00000 1992.00000
1339.00000 1746.00000
1279.00000 1773.00000
1419.00000 1776.00000
1168.00000 1733.00000
1532.00000 1716.00000
1051.00000 1629.00000
1635.00000 1630.00000
1339.00000 1643.00000
1341.00000 1506.00000
482.00000 2318.00000
2206.00000 2331.00000
725.00000 1497.00000
1968.00000 1493.00000
1359.00000 1151.00000
617.00000 2769.00000
824.00000 2912.00000
1173.00000 2782.00000
1555.00000 2830.00000
1905.00000 2931.00000
2068.00000 2764.00000
IMAGE=fr_m_441_18.JPG
ID=313 
SCALE=0.008224
LM=39
1267.00000 2759.00000
1274.00000 2581.00000
735.00000 2517.00000
1072.00000 2465.00000
880.00000 2582.00000
886.00000 2442.00000
903.00000 2535.00000
1494.00000 2475.00000
1839.00000 2528.00000
1691.00000 2600.00000
1695.00000 2454.00000
1677.00000 2551.00000
1048.00000 2007.00000
1532.00000 1992.00000
1098.00000 2118.00000
1486.00000 2108.00000
1132.00000 1908.00000
1456.00000 1906.00000
1295.00000 1901.00000
1274.00000 1725.00000
1222.00000 1758.00000
1344.00000 1757.00000
1125.00000 1724.00000
1459.00000 1707.00000
1009.00000 1641.00000
1577.00000 1621.00000
1278.00000 1640.00000
1284.00000 1504.00000
403.00000 2244.00000
2244.00000 2218.00000
660.00000 1497.00000
2005.00000 1486.00000
1304.00000 1134.00000
532.00000 2666.00000
730.00000 2845.00000
1145.00000 2667.00000
1474.00000 2700.00000
1821.00000 2863.00000
2045.00000 2691.00000
IMAGE=fr_m_442_18.JPG
ID=314 
SCALE=0.008237
LM=39
1302.00000 2902.00000
1300.00000 2710.00000
759.00000 2641.00000
1049.00000 2583.00000
894.00000 2695.00000
896.00000 2574.00000
918.00000 2649.00000
1521.00000 2578.00000
1812.00000 2632.00000
1682.00000 2686.00000
1678.00000 2568.00000
1667.00000 2640.00000
1042.00000 2058.00000
1515.00000 2053.00000
1095.00000 2198.00000
1451.00000 2184.00000
1139.00000 1967.00000
1428.00000 1966.00000
1282.00000 1959.00000
1284.00000 1727.00000
1211.00000 1765.00000
1358.00000 1771.00000
1139.00000 1744.00000
1424.00000 1740.00000
999.00000 1625.00000
1576.00000 1625.00000
1282.00000 1632.00000
1278.00000 1476.00000
383.00000 2393.00000
2203.00000 2374.00000
658.00000 1485.00000
1939.00000 1474.00000
1286.00000 1111.00000
559.00000 2847.00000
742.00000 2960.00000
1094.00000 2872.00000
1498.00000 2886.00000
1859.00000 2945.00000
1996.00000 2829.00000
IMAGE=fr_m_443_18.JPG
ID=315 
SCALE=0.008077
LM=39
1427.00000 2863.00000
1424.00000 2682.00000
839.00000 2603.00000
1163.00000 2574.00000
982.00000 2659.00000
986.00000 2554.00000
1006.00000 2623.00000
1633.00000 2584.00000
1955.00000 2610.00000
1812.00000 2669.00000
1810.00000 2563.00000
1796.00000 2636.00000
1166.00000 2150.00000
1643.00000 2152.00000
1241.00000 2294.00000
1566.00000 2294.00000
1229.00000 2057.00000
1557.00000 2056.00000
1410.00000 2072.00000
1402.00000 1855.00000
1335.00000 1884.00000
1487.00000 1887.00000
1239.00000 1842.00000
1556.00000 1860.00000
1106.00000 1744.00000
1693.00000 1751.00000
1402.00000 1767.00000
1401.00000 1635.00000
542.00000 2362.00000
2210.00000 2327.00000
715.00000 1552.00000
2013.00000 1549.00000
1408.00000 1252.00000
626.00000 2835.00000
826.00000 2959.00000
1249.00000 2840.00000
1609.00000 2848.00000
1986.00000 2948.00000
2140.00000 2850.00000
IMAGE=fr_m_446_18.JPG
ID=316 
SCALE=0.008503
LM=39
1195.00000 2898.00000
1196.00000 2710.00000
652.00000 2678.00000
953.00000 2632.00000
774.00000 2723.00000
779.00000 2619.00000
798.00000 2697.00000
1399.00000 2628.00000
1707.00000 2644.00000
1583.00000 2707.00000
1575.00000 2597.00000
1565.00000 2669.00000
927.00000 2207.00000
1407.00000 2192.00000
993.00000 2321.00000
1348.00000 2313.00000
1011.00000 2099.00000
1314.00000 2097.00000
1167.00000 2115.00000
1167.00000 1948.00000
1108.00000 1975.00000
1227.00000 1970.00000
1011.00000 1939.00000
1312.00000 1934.00000
840.00000 1787.00000
1453.00000 1774.00000
1158.00000 1830.00000
1145.00000 1650.00000
211.00000 2415.00000
2141.00000 2367.00000
350.00000 1660.00000
1995.00000 1608.00000
1148.00000 1266.00000
400.00000 2934.00000
636.00000 3068.00000
1061.00000 2880.00000
1340.00000 2885.00000
1767.00000 2997.00000
1953.00000 2823.00000
IMAGE=fr_m_456_18.JPG
ID=317 
SCALE=0.009025
LM=39
1597.00000 2965.00000
1597.00000 2754.00000
1049.00000 2729.00000
1336.00000 2684.00000
1185.00000 2761.00000
1191.00000 2668.00000
1208.00000 2741.00000
1861.00000 2690.00000
2143.00000 2723.00000
2007.00000 2764.00000
2004.00000 2669.00000
1993.00000 2745.00000
1315.00000 2185.00000
1819.00000 2181.00000
1387.00000 2325.00000
1760.00000 2314.00000
1411.00000 2094.00000
1750.00000 2095.00000
1572.00000 2103.00000
1549.00000 1894.00000
1470.00000 1938.00000
1646.00000 1937.00000
1416.00000 1917.00000
1748.00000 1876.00000
1283.00000 1782.00000
1824.00000 1777.00000
1553.00000 1795.00000
1555.00000 1670.00000
675.00000 2438.00000
2517.00000 2429.00000
874.00000 1663.00000
2283.00000 1672.00000
1561.00000 1230.00000
862.00000 2950.00000
1023.00000 3075.00000
1418.00000 2936.00000
1820.00000 2962.00000
2202.00000 3080.00000
2346.00000 2918.00000
IMAGE=fr_m_457_18.JPG
ID=318 
SCALE=0.008092
LM=39
1275.00000 2901.00000
1278.00000 2642.00000
714.00000 2616.00000
1043.00000 2564.00000
856.00000 2658.00000
862.00000 2554.00000
871.00000 2640.00000
1485.00000 2562.00000
1812.00000 2609.00000
1674.00000 2668.00000
1675.00000 2548.00000
1662.00000 2628.00000
990.00000 2073.00000
1536.00000 2073.00000
1075.00000 2219.00000
1456.00000 2214.00000
1069.00000 1957.00000
1450.00000 1954.00000
1269.00000 1985.00000
1256.00000 1717.00000
1174.00000 1753.00000
1353.00000 1750.00000
1074.00000 1713.00000
1448.00000 1713.00000
960.00000 1624.00000
1566.00000 1615.00000
1282.00000 1628.00000
1272.00000 1489.00000
332.00000 2360.00000
2227.00000 2342.00000
521.00000 1485.00000
2020.00000 1428.00000
1285.00000 1042.00000
497.00000 2805.00000
702.00000 2989.00000
1077.00000 2855.00000
1483.00000 2894.00000
1804.00000 2991.00000
2042.00000 2785.00000
IMAGE=fr_m_460_18.JPG
ID=319 
SCALE=0.008117
LM=39
1340.00000 2888.00000
1331.00000 2681.00000
722.00000 2615.00000
1068.00000 2569.00000
859.00000 2680.00000
867.00000 2562.00000
885.00000 2644.00000
1575.00000 2565.00000
1913.00000 2595.00000
1759.00000 2662.00000
1759.00000 2549.00000
1742.00000 2629.00000
1072.00000 2071.00000
1594.00000 2065.00000
1129.00000 2191.00000
1533.00000 2189.00000
1145.00000 1977.00000
1507.00000 1964.00000
1343.00000 1971.00000
1333.00000 1819.00000
1266.00000 1856.00000
1401.00000 1853.00000
1144.00000 1805.00000
1507.00000 1798.00000
1010.00000 1655.00000
1637.00000 1657.00000
1325.00000 1680.00000
1323.00000 1512.00000
334.00000 2362.00000
2264.00000 2334.00000
573.00000 1485.00000
2041.00000 1476.00000
1317.00000 1127.00000
535.00000 2842.00000
725.00000 2995.00000
1167.00000 2864.00000
1520.00000 2864.00000
1937.00000 2956.00000
2107.00000 2774.00000
IMAGE=fr_m_467_18.JPG
ID=320 
SCALE=0.008143
LM=39
1247.00000 2860.00000
1247.00000 2637.00000
664.00000 2563.00000
1000.00000 2531.00000
812.00000 2616.00000
822.00000 2505.00000
850.00000 2599.00000
1502.00000 2547.00000
1845.00000 2603.00000
1696.00000 2652.00000
1693.00000 2536.00000
1675.00000 2628.00000
991.00000 2044.00000
1509.00000 2049.00000
1062.00000 2199.00000
1452.00000 2193.00000
1073.00000 1925.00000
1428.00000 1937.00000
1254.00000 1972.00000
1254.00000 1736.00000
1175.00000 1769.00000
1328.00000 1774.00000
1072.00000 1712.00000
1433.00000 1716.00000
951.00000 1597.00000
1544.00000 1599.00000
1262.00000 1594.00000
1257.00000 1431.00000
311.00000 2286.00000
2269.00000 2268.00000
544.00000 1440.00000
2035.00000 1435.00000
1277.00000 980.00000
476.00000 2781.00000
658.00000 2946.00000
1044.00000 2830.00000
1448.00000 2853.00000
1868.00000 2992.00000
2052.00000 2818.00000
IMAGE=fr_m_469_18.JPG
ID=321 
SCALE=0.007873
LM=39
1360.00000 2837.00000
1350.00000 2629.00000
796.00000 2536.00000
1127.00000 2515.00000
949.00000 2616.00000
952.00000 2492.00000
958.00000 2575.00000
1575.00000 2532.00000
1899.00000 2556.00000
1766.00000 2621.00000
1765.00000 2502.00000
1752.00000 2586.00000
1123.00000 2084.00000
1580.00000 2077.00000
1174.00000 2187.00000
1530.00000 2188.00000
1230.00000 1958.00000
1485.00000 1971.00000
1354.00000 2000.00000
1359.00000 1754.00000
1286.00000 1797.00000
1428.00000 1798.00000
1235.00000 1775.00000
1495.00000 1773.00000
1082.00000 1661.00000
1631.00000 1678.00000
1358.00000 1663.00000
1358.00000 1561.00000
482.00000 2285.00000
2231.00000 2272.00000
719.00000 1488.00000
1996.00000 1472.00000
1379.00000 1080.00000
621.00000 2754.00000
793.00000 2910.00000
1178.00000 2801.00000
1505.00000 2810.00000
1929.00000 2924.00000
2087.00000 2749.00000
IMAGE=fr_m_476_18.JPG
ID=322 
SCALE=0.008347
LM=39
1453.00000 2936.00000
1440.00000 2775.00000
830.00000 2732.00000
1146.00000 2713.00000
981.00000 2793.00000
986.00000 2689.00000
1004.00000 2780.00000
1696.00000 2690.00000
2010.00000 2685.00000
1870.00000 2775.00000
1863.00000 2655.00000
1832.00000 2741.00000
1166.00000 2266.00000
1672.00000 2244.00000
1258.00000 2433.00000
1597.00000 2416.00000
1224.00000 2170.00000
1605.00000 2144.00000
1418.00000 2185.00000
1409.00000 1964.00000
1335.00000 1997.00000
1488.00000 1998.00000
1219.00000 1954.00000
1599.00000 1940.00000
1106.00000 1822.00000
1714.00000 1808.00000
1408.00000 1834.00000
1410.00000 1645.00000
472.00000 2460.00000
2359.00000 2395.00000
679.00000 1629.00000
2160.00000 1607.00000
1400.00000 1236.00000
639.00000 2936.00000
830.00000 3089.00000
1290.00000 2876.00000
1603.00000 2885.00000
2036.00000 3032.00000
2215.00000 2844.00000
IMAGE=fr_m_494_18.JPG
ID=323 
SCALE=0.008264
LM=39
1294.00000 2878.00000
1292.00000 2676.00000
684.00000 2561.00000
1055.00000 2551.00000
850.00000 2661.00000
859.00000 2524.00000
878.00000 2615.00000
1553.00000 2552.00000
1927.00000 2569.00000
1770.00000 2662.00000
1762.00000 2531.00000
1743.00000 2622.00000
1033.00000 2102.00000
1548.00000 2084.00000
1100.00000 2218.00000
1492.00000 2205.00000
1120.00000 1992.00000
1482.00000 1985.00000
1289.00000 1991.00000
1289.00000 1781.00000
1225.00000 1815.00000
1352.00000 1810.00000
1126.00000 1767.00000
1482.00000 1745.00000
1002.00000 1639.00000
1581.00000 1626.00000
1292.00000 1662.00000
1288.00000 1555.00000
402.00000 2319.00000
2259.00000 2295.00000
621.00000 1502.00000
2055.00000 1505.00000
1318.00000 1002.00000
499.00000 2785.00000
699.00000 2997.00000
1126.00000 2818.00000
1484.00000 2875.00000
1951.00000 2998.00000
2117.00000 2755.00000
IMAGE=fr_m_503_18.JPG
ID=324 
SCALE=0.007987
LM=39
1414.00000 2847.00000
1420.00000 2655.00000
852.00000 2571.00000
1165.00000 2541.00000
996.00000 2648.00000
1000.00000 2529.00000
1012.00000 2595.00000
1659.00000 2556.00000
1967.00000 2591.00000
1838.00000 2674.00000
1834.00000 2545.00000
1818.00000 2607.00000
1160.00000 2065.00000
1692.00000 2065.00000
1224.00000 2203.00000
1626.00000 2201.00000
1239.00000 1967.00000
1628.00000 1968.00000
1431.00000 2000.00000
1426.00000 1788.00000
1353.00000 1815.00000
1499.00000 1815.00000
1244.00000 1769.00000
1626.00000 1754.00000
1123.00000 1645.00000
1722.00000 1641.00000
1426.00000 1660.00000
1421.00000 1511.00000
548.00000 2284.00000
2289.00000 2291.00000
784.00000 1475.00000
2083.00000 1481.00000
1426.00000 1065.00000
679.00000 2730.00000
824.00000 2891.00000
1228.00000 2814.00000
1576.00000 2846.00000
1983.00000 2940.00000
2156.00000 2768.00000
IMAGE=fr_m_505_18.JPG
ID=325 
SCALE=0.008277
LM=39
1305.00000 2958.00000
1311.00000 2665.00000
740.00000 2589.00000
1076.00000 2554.00000
884.00000 2649.00000
892.00000 2537.00000
899.00000 2611.00000
1531.00000 2564.00000
1854.00000 2596.00000
1706.00000 2656.00000
1704.00000 2550.00000
1690.00000 2622.00000
1072.00000 2083.00000
1576.00000 2085.00000
1134.00000 2208.00000
1513.00000 2210.00000
1147.00000 1987.00000
1502.00000 1995.00000
1339.00000 2010.00000
1360.00000 1806.00000
1292.00000 1838.00000
1427.00000 1837.00000
1149.00000 1790.00000
1506.00000 1805.00000
1042.00000 1677.00000
1639.00000 1700.00000
1357.00000 1703.00000
1354.00000 1581.00000
358.00000 2304.00000
2227.00000 2287.00000
569.00000 1520.00000
2088.00000 1572.00000
1378.00000 1123.00000
533.00000 2824.00000
695.00000 3003.00000
1104.00000 2901.00000
1516.00000 2982.00000
1895.00000 3043.00000
2064.00000 2830.00000
IMAGE=fr_m_506_18.JPG
ID=326 
SCALE=0.008264
LM=39
1353.00000 2761.00000
1346.00000 2592.00000
788.00000 2545.00000
1105.00000 2507.00000
924.00000 2604.00000
927.00000 2487.00000
942.00000 2569.00000
1594.00000 2535.00000
1902.00000 2590.00000
1776.00000 2641.00000
1773.00000 2527.00000
1757.00000 2607.00000
1114.00000 2033.00000
1604.00000 2030.00000
1185.00000 2172.00000
1531.00000 2161.00000
1200.00000 1940.00000
1526.00000 1938.00000
1364.00000 1920.00000
1365.00000 1768.00000
1276.00000 1796.00000
1447.00000 1798.00000
1201.00000 1780.00000
1525.00000 1764.00000
1089.00000 1694.00000
1675.00000 1685.00000
1368.00000 1684.00000
1370.00000 1555.00000
500.00000 2287.00000
2222.00000 2357.00000
703.00000 1525.00000
2015.00000 1540.00000
1402.00000 1112.00000
605.00000 2741.00000
757.00000 2854.00000
1187.00000 2711.00000
1520.00000 2714.00000
1943.00000 2891.00000
2083.00000 2789.00000
IMAGE=fr_m_508_18.JPG
ID=327 
SCALE=0.008292
LM=39
1333.00000 2915.00000
1337.00000 2689.00000
779.00000 2572.00000
1093.00000 2550.00000
920.00000 2644.00000
924.00000 2524.00000
947.00000 2596.00000
1556.00000 2576.00000
1875.00000 2615.00000
1737.00000 2678.00000
1739.00000 2559.00000
1724.00000 2630.00000
1082.00000 2076.00000
1594.00000 2071.00000
1155.00000 2209.00000
1524.00000 2218.00000
1173.00000 1936.00000
1522.00000 1962.00000
1339.00000 1992.00000
1358.00000 1734.00000
1287.00000 1761.00000
1426.00000 1768.00000
1179.00000 1709.00000
1526.00000 1734.00000
1102.00000 1588.00000
1630.00000 1619.00000
1365.00000 1610.00000
1366.00000 1461.00000
471.00000 2330.00000
2253.00000 2401.00000
713.00000 1400.00000
2086.00000 1499.00000
1398.00000 1052.00000
610.00000 2846.00000
795.00000 2981.00000
1143.00000 2881.00000
1515.00000 2929.00000
1826.00000 3024.00000
2005.00000 2884.00000
IMAGE=fr_m_509_18.JPG
ID=328 
SCALE=0.008116
LM=39
1304.00000 2775.00000
1315.00000 2562.00000
797.00000 2498.00000
1075.00000 2491.00000
929.00000 2559.00000
934.00000 2469.00000
948.00000 2537.00000
1545.00000 2512.00000
1814.00000 2553.00000
1686.00000 2601.00000
1688.00000 2506.00000
1675.00000 2575.00000
1064.00000 2001.00000
1628.00000 2007.00000
1143.00000 2128.00000
1541.00000 2149.00000
1137.00000 1889.00000
1548.00000 1896.00000
1348.00000 1908.00000
1349.00000 1691.00000
1295.00000 1714.00000
1418.00000 1716.00000
1138.00000 1605.00000
1551.00000 1627.00000
1065.00000 1553.00000
1626.00000 1568.00000
1355.00000 1598.00000
1356.00000 1507.00000
412.00000 2209.00000
2225.00000 2230.00000
568.00000 1429.00000
2071.00000 1437.00000
1344.00000 1027.00000
562.00000 2655.00000
734.00000 2829.00000
1092.00000 2744.00000
1489.00000 2774.00000
1865.00000 2864.00000
2032.00000 2704.00000
IMAGE=fr_m_522_18.JPG
ID=329 
SCALE=0.008591
LM=39
1395.00000 2904.00000
1386.00000 2704.00000
806.00000 2669.00000
1140.00000 2623.00000
960.00000 2731.00000
958.00000 2610.00000
971.00000 2695.00000
1594.00000 2604.00000
1907.00000 2627.00000
1769.00000 2702.00000
1772.00000 2577.00000
1748.00000 2659.00000
1103.00000 2117.00000
1609.00000 2103.00000
1172.00000 2244.00000
1549.00000 2231.00000
1187.00000 2012.00000
1526.00000 2001.00000
1359.00000 2009.00000
1352.00000 1783.00000
1284.00000 1824.00000
1419.00000 1818.00000
1191.00000 1808.00000
1527.00000 1780.00000
1087.00000 1700.00000
1603.00000 1684.00000
1350.00000 1700.00000
1352.00000 1539.00000
461.00000 2390.00000
2172.00000 2365.00000
748.00000 1590.00000
1914.00000 1597.00000
1335.00000 1155.00000
661.00000 2915.00000
860.00000 3026.00000
1213.00000 2871.00000
1600.00000 2872.00000
1945.00000 2999.00000
2082.00000 2838.00000
IMAGE=fr_m_524_18.JPG
ID=330 
SCALE=0.008650
LM=39
1235.00000 2879.00000
1246.00000 2649.00000
694.00000 2542.00000
1002.00000 2542.00000
824.00000 2612.00000
830.00000 2511.00000
838.00000 2576.00000
1456.00000 2554.00000
1759.00000 2539.00000
1636.00000 2619.00000
1630.00000 2518.00000
1627.00000 2582.00000
986.00000 2149.00000
1487.00000 2144.00000
1031.00000 2246.00000
1426.00000 2263.00000
1088.00000 2038.00000
1390.00000 2049.00000
1241.00000 2079.00000
1217.00000 1857.00000
1157.00000 1874.00000
1290.00000 1878.00000
1090.00000 1856.00000
1390.00000 1845.00000
969.00000 1747.00000
1491.00000 1760.00000
1235.00000 1757.00000
1243.00000 1626.00000
342.00000 2321.00000
2106.00000 2321.00000
510.00000 1561.00000
1912.00000 1559.00000
1250.00000 1193.00000
493.00000 2687.00000
690.00000 2915.00000
1055.00000 2862.00000
1426.00000 2873.00000
1800.00000 2921.00000
1969.00000 2702.00000
IMAGE=fr_m_525_18.JPG
ID=331 
SCALE=0.008680
LM=39
1302.00000 3110.00000
1300.00000 2917.00000
720.00000 2835.00000
1055.00000 2808.00000
868.00000 2886.00000
871.00000 2792.00000
884.00000 2879.00000
1522.00000 2834.00000
1851.00000 2870.00000
1700.00000 2924.00000
1700.00000 2820.00000
1682.00000 2906.00000
1045.00000 2289.00000
1573.00000 2296.00000
1116.00000 2423.00000
1502.00000 2422.00000
1123.00000 2195.00000
1515.00000 2211.00000
1321.00000 2205.00000
1304.00000 1991.00000
1218.00000 2025.00000
1390.00000 2027.00000
1124.00000 1990.00000
1520.00000 2006.00000
1032.00000 1927.00000
1631.00000 1963.00000
1309.00000 1926.00000
1308.00000 1812.00000
369.00000 2516.00000
2215.00000 2615.00000
601.00000 1726.00000
2079.00000 1794.00000
1350.00000 1446.00000
538.00000 3023.00000
711.00000 3173.00000
1107.00000 3078.00000
1508.00000 3112.00000
1854.00000 3212.00000
2024.00000 3084.00000
IMAGE=fr_m_526_18.JPG
ID=332 
SCALE=0.007898
LM=39
1249.00000 3008.00000
1250.00000 2814.00000
709.00000 2751.00000
1016.00000 2703.00000
852.00000 2816.00000
860.00000 2692.00000
870.00000 2767.00000
1468.00000 2720.00000
1784.00000 2778.00000
1651.00000 2837.00000
1653.00000 2715.00000
1635.00000 2790.00000
992.00000 2282.00000
1492.00000 2276.00000
1046.00000 2409.00000
1432.00000 2411.00000
1069.00000 2166.00000
1391.00000 2168.00000
1241.00000 2184.00000
1255.00000 1978.00000
1173.00000 2000.00000
1335.00000 2003.00000
1074.00000 1958.00000
1391.00000 1985.00000
992.00000 1862.00000
1554.00000 1890.00000
1257.00000 1879.00000
1257.00000 1725.00000
390.00000 2512.00000
2137.00000 2492.00000
661.00000 1699.00000
1919.00000 1733.00000
1283.00000 1346.00000
532.00000 2963.00000
715.00000 3084.00000
1086.00000 2975.00000
1447.00000 3012.00000
1785.00000 3096.00000
1933.00000 2942.00000
IMAGE=fr_m_530_18.JPG
ID=333 
SCALE=0.007763
LM=39
1382.00000 2881.00000
1377.00000 2715.00000
836.00000 2627.00000
1136.00000 2604.00000
973.00000 2676.00000
980.00000 2566.00000
996.00000 2642.00000
1622.00000 2614.00000
1915.00000 2647.00000
1789.00000 2690.00000
1787.00000 2588.00000
1774.00000 2655.00000
1113.00000 2194.00000
1638.00000 2192.00000
1196.00000 2313.00000
1554.00000 2318.00000
1218.00000 2098.00000
1545.00000 2099.00000
1381.00000 2105.00000
1385.00000 1900.00000
1303.00000 1931.00000
1459.00000 1931.00000
1222.00000 1900.00000
1548.00000 1894.00000
1097.00000 1807.00000
1684.00000 1803.00000
1386.00000 1825.00000
1382.00000 1708.00000
548.00000 2386.00000
2242.00000 2372.00000
724.00000 1689.00000
2064.00000 1688.00000
1388.00000 1347.00000
629.00000 2797.00000
822.00000 2943.00000
1245.00000 2823.00000
1538.00000 2851.00000
1917.00000 2969.00000
2104.00000 2797.00000
IMAGE=fr_m_545_18.JPG
ID=334 
SCALE=0.008546
LM=39
1431.00000 2903.00000
1430.00000 2688.00000
844.00000 2562.00000
1156.00000 2541.00000
983.00000 2646.00000
984.00000 2514.00000
1001.00000 2596.00000
1658.00000 2565.00000
1966.00000 2599.00000
1837.00000 2681.00000
1832.00000 2545.00000
1815.00000 2629.00000
1172.00000 1996.00000
1674.00000 1995.00000
1212.00000 2150.00000
1619.00000 2145.00000
1272.00000 1897.00000
1590.00000 1906.00000
1429.00000 1921.00000
1420.00000 1674.00000
1345.00000 1712.00000
1494.00000 1709.00000
1272.00000 1686.00000
1591.00000 1679.00000
1147.00000 1589.00000
1721.00000 1589.00000
1429.00000 1573.00000
1427.00000 1400.00000
557.00000 2301.00000
2265.00000 2301.00000
804.00000 1466.00000
2067.00000 1466.00000
1444.00000 1059.00000
639.00000 2718.00000
787.00000 2936.00000
1240.00000 2869.00000
1603.00000 2885.00000
1990.00000 2995.00000
2158.00000 2736.00000
IMAGE=fr_m_560_18.JPG
ID=335 
SCALE=0.007837
LM=39
1399.00000 2841.00000
1395.00000 2644.00000
835.00000 2580.00000
1150.00000 2537.00000
982.00000 2630.00000
984.00000 2531.00000
995.00000 2601.00000
1634.00000 2565.00000
1923.00000 2609.00000
1784.00000 2662.00000
1789.00000 2556.00000
1770.00000 2631.00000
1145.00000 2065.00000
1682.00000 2062.00000
1219.00000 2186.00000
1613.00000 2187.00000
1238.00000 1977.00000
1603.00000 1984.00000
1432.00000 1977.00000
1435.00000 1759.00000
1352.00000 1800.00000
1534.00000 1798.00000
1245.00000 1770.00000
1605.00000 1776.00000
1116.00000 1694.00000
1729.00000 1700.00000
1434.00000 1692.00000
1437.00000 1577.00000
462.00000 2331.00000
2262.00000 2342.00000
665.00000 1528.00000
2042.00000 1536.00000
1438.00000 1164.00000
652.00000 2753.00000
840.00000 2897.00000
1174.00000 2798.00000
1622.00000 2840.00000
1930.00000 2968.00000
2109.00000 2799.00000
IMAGE=fr_m_574_18.JPG
ID=336 
SCALE=0.008113
LM=39
1300.00000 2847.00000
1307.00000 2643.00000
787.00000 2621.00000
1075.00000 2572.00000
911.00000 2671.00000
920.00000 2551.00000
944.00000 2629.00000
1552.00000 2596.00000
1836.00000 2653.00000
1709.00000 2706.00000
1713.00000 2583.00000
1699.00000 2658.00000
1087.00000 2134.00000
1538.00000 2140.00000
1147.00000 2236.00000
1488.00000 2244.00000
1157.00000 2043.00000
1479.00000 2056.00000
1328.00000 2045.00000
1312.00000 1893.00000
1239.00000 1916.00000
1373.00000 1919.00000
1161.00000 1879.00000
1485.00000 1884.00000
1059.00000 1750.00000
1582.00000 1767.00000
1319.00000 1774.00000
1320.00000 1599.00000
488.00000 2341.00000
2157.00000 2391.00000
740.00000 1624.00000
1970.00000 1652.00000
1322.00000 1249.00000
550.00000 2810.00000
742.00000 2931.00000
1239.00000 2758.00000
1407.00000 2785.00000
1890.00000 2967.00000
2068.00000 2853.00000
IMAGE=fr_m_582_18.JPG
ID=337 
SCALE=0.008865
LM=39
1365.00000 2836.00000
1378.00000 2676.00000
794.00000 2573.00000
1144.00000 2564.00000
941.00000 2666.00000
953.00000 2541.00000
970.00000 2615.00000
1606.00000 2600.00000
1960.00000 2646.00000
1803.00000 2718.00000
1803.00000 2596.00000
1784.00000 2662.00000
1144.00000 2169.00000
1647.00000 2178.00000
1211.00000 2290.00000
1593.00000 2291.00000
1243.00000 2059.00000
1572.00000 2082.00000
1406.00000 2088.00000
1404.00000 1884.00000
1341.00000 1909.00000
1477.00000 1913.00000
1248.00000 1869.00000
1575.00000 1886.00000
1144.00000 1764.00000
1695.00000 1775.00000
1405.00000 1787.00000
1404.00000 1654.00000
492.00000 2306.00000
2275.00000 2392.00000
683.00000 1599.00000
2149.00000 1645.00000
1444.00000 1214.00000
584.00000 2760.00000
800.00000 2920.00000
1230.00000 2780.00000
1524.00000 2844.00000
1897.00000 3030.00000
2134.00000 2837.00000
IMAGE=fr_m_586_18.JPG
ID=338 
SCALE=0.008474
LM=39
1316.00000 2790.00000
1311.00000 2616.00000
741.00000 2565.00000
1064.00000 2527.00000
880.00000 2602.00000
882.00000 2509.00000
894.00000 2595.00000
1547.00000 2543.00000
1863.00000 2578.00000
1727.00000 2613.00000
1726.00000 2527.00000
1716.00000 2601.00000
1021.00000 2103.00000
1582.00000 2095.00000
1115.00000 2226.00000
1515.00000 2218.00000
1118.00000 1982.00000
1488.00000 1994.00000
1309.00000 2002.00000
1310.00000 1852.00000
1249.00000 1872.00000
1362.00000 1872.00000
1118.00000 1809.00000
1490.00000 1825.00000
1034.00000 1663.00000
1593.00000 1681.00000
1308.00000 1691.00000
1309.00000 1527.00000
356.00000 2312.00000
2212.00000 2316.00000
528.00000 1496.00000
1964.00000 1444.00000
1309.00000 1134.00000
533.00000 2764.00000
711.00000 2904.00000
1171.00000 2732.00000
1472.00000 2751.00000
1875.00000 2904.00000
2061.00000 2785.00000
IMAGE=fr_m_588_18.JPG
ID=339 
SCALE=0.008546
LM=39
1400.00000 2844.00000
1392.00000 2678.00000
823.00000 2607.00000
1148.00000 2548.00000
964.00000 2677.00000
968.00000 2532.00000
980.00000 2627.00000
1608.00000 2541.00000
1932.00000 2581.00000
1800.00000 2662.00000
1802.00000 2523.00000
1786.00000 2616.00000
1098.00000 2007.00000
1633.00000 1995.00000
1176.00000 2149.00000
1566.00000 2145.00000
1207.00000 1893.00000
1549.00000 1893.00000
1368.00000 1912.00000
1366.00000 1733.00000
1280.00000 1764.00000
1449.00000 1761.00000
1212.00000 1720.00000
1549.00000 1710.00000
1095.00000 1577.00000
1666.00000 1583.00000
1363.00000 1606.00000
1360.00000 1447.00000
540.00000 2301.00000
2274.00000 2284.00000
744.00000 1436.00000
2027.00000 1423.00000
1352.00000 1047.00000
666.00000 2788.00000
874.00000 2985.00000
1269.00000 2784.00000
1545.00000 2789.00000
1900.00000 2934.00000
2084.00000 2743.00000
IMAGE=fr_m_602_18.JPG
ID=340 
SCALE=0.008169
LM=39
1376.00000 2821.00000
1379.00000 2634.00000
829.00000 2556.00000
1140.00000 2541.00000
969.00000 2620.00000
977.00000 2509.00000
982.00000 2592.00000
1616.00000 2555.00000
1954.00000 2596.00000
1805.00000 2645.00000
1809.00000 2528.00000
1797.00000 2617.00000
1126.00000 2040.00000
1672.00000 2038.00000
1203.00000 2164.00000
1619.00000 2156.00000
1223.00000 1932.00000
1588.00000 1941.00000
1410.00000 1950.00000
1409.00000 1728.00000
1330.00000 1764.00000
1489.00000 1768.00000
1228.00000 1723.00000
1590.00000 1738.00000
1116.00000 1683.00000
1730.00000 1689.00000
1413.00000 1660.00000
1418.00000 1537.00000
484.00000 2324.00000
2324.00000 2324.00000
760.00000 1508.00000
2097.00000 1513.00000
1437.00000 1115.00000
588.00000 2748.00000
734.00000 2880.00000
1223.00000 2759.00000
1546.00000 2810.00000
2009.00000 2926.00000
2144.00000 2794.00000
IMAGE=fr_m_611_18.JPG
ID=341 
SCALE=0.008305
LM=39
1314.00000 2916.00000
1314.00000 2701.00000
764.00000 2636.00000
1059.00000 2625.00000
897.00000 2709.00000
903.00000 2606.00000
919.00000 2679.00000
1535.00000 2618.00000
1817.00000 2632.00000
1692.00000 2697.00000
1687.00000 2598.00000
1672.00000 2670.00000
1060.00000 2147.00000
1534.00000 2138.00000
1123.00000 2263.00000
1465.00000 2266.00000
1152.00000 2033.00000
1455.00000 2033.00000
1308.00000 2055.00000
1313.00000 1878.00000
1262.00000 1910.00000
1374.00000 1910.00000
1154.00000 1831.00000
1456.00000 1867.00000
1056.00000 1720.00000
1569.00000 1728.00000
1311.00000 1762.00000
1311.00000 1637.00000
348.00000 2348.00000
2192.00000 2340.00000
524.00000 1604.00000
2072.00000 1604.00000
1323.00000 1159.00000
553.00000 2798.00000
679.00000 2976.00000
1120.00000 2882.00000
1517.00000 2900.00000
1888.00000 2989.00000
2034.00000 2777.00000
IMAGE=fr_m_613_18.JPG
ID=342 
SCALE=0.009225
LM=39
1337.00000 2937.00000
1344.00000 2735.00000
804.00000 2609.00000
1118.00000 2597.00000
956.00000 2689.00000
963.00000 2572.00000
970.00000 2656.00000
1559.00000 2609.00000
1880.00000 2646.00000
1739.00000 2711.00000
1741.00000 2591.00000
1722.00000 2674.00000
1107.00000 2142.00000
1622.00000 2146.00000
1177.00000 2284.00000
1538.00000 2290.00000
1179.00000 2032.00000
1555.00000 2029.00000
1370.00000 2067.00000
1392.00000 1826.00000
1333.00000 1862.00000
1442.00000 1861.00000
1183.00000 1766.00000
1553.00000 1813.00000
1117.00000 1699.00000
1665.00000 1706.00000
1394.00000 1721.00000
1398.00000 1601.00000
423.00000 2334.00000
2273.00000 2367.00000
623.00000 1517.00000
2102.00000 1517.00000
1404.00000 1110.00000
581.00000 2853.00000
792.00000 3011.00000
1200.00000 2863.00000
1498.00000 2898.00000
1880.00000 3050.00000
2075.00000 2861.00000
IMAGE=fr_m_616_18.JPG
ID=343 
SCALE=0.008025
LM=39
1386.00000 2913.00000
1383.00000 2731.00000
825.00000 2632.00000
1125.00000 2626.00000
960.00000 2701.00000
968.00000 2604.00000
982.00000 2671.00000
1612.00000 2634.00000
1922.00000 2637.00000
1789.00000 2698.00000
1784.00000 2607.00000
1774.00000 2680.00000
1125.00000 2133.00000
1613.00000 2131.00000
1184.00000 2249.00000
1554.00000 2248.00000
1203.00000 2034.00000
1530.00000 2039.00000
1374.00000 2040.00000
1372.00000 1869.00000
1321.00000 1893.00000
1431.00000 1898.00000
1207.00000 1841.00000
1528.00000 1862.00000
1125.00000 1717.00000
1620.00000 1724.00000
1368.00000 1754.00000
1368.00000 1601.00000
500.00000 2393.00000
2220.00000 2384.00000
730.00000 1584.00000
2030.00000 1598.00000
1386.00000 1211.00000
634.00000 2837.00000
804.00000 3003.00000
1189.00000 2860.00000
1581.00000 2872.00000
1959.00000 3004.00000
2105.00000 2790.00000
IMAGE=fr_m_620_18.JPG
ID=344 
SCALE=0.008489
LM=39
1309.00000 2930.00000
1317.00000 2724.00000
722.00000 2661.00000
1062.00000 2640.00000
867.00000 2730.00000
878.00000 2609.00000
882.00000 2695.00000
1550.00000 2659.00000
1876.00000 2707.00000
1731.00000 2767.00000
1731.00000 2639.00000
1720.00000 2723.00000
1102.00000 2129.00000
1559.00000 2137.00000
1155.00000 2251.00000
1504.00000 2264.00000
1187.00000 2036.00000
1484.00000 2042.00000
1333.00000 2072.00000
1344.00000 1861.00000
1283.00000 1881.00000
1411.00000 1884.00000
1186.00000 1840.00000
1490.00000 1857.00000
1059.00000 1712.00000
1612.00000 1724.00000
1344.00000 1748.00000
1341.00000 1612.00000
350.00000 2356.00000
2228.00000 2397.00000
573.00000 1561.00000
2056.00000 1572.00000
1350.00000 1087.00000
519.00000 2894.00000
726.00000 3013.00000
1125.00000 2868.00000
1483.00000 2911.00000
1888.00000 3077.00000
2059.00000 2925.00000
IMAGE=fr_m_622_18.JPG
ID=345 
SCALE=0.008104
LM=39
1412.00000 2927.00000
1421.00000 2781.00000
865.00000 2644.00000
1204.00000 2622.00000
1020.00000 2696.00000
1023.00000 2591.00000
1035.00000 2672.00000
1626.00000 2643.00000
1948.00000 2693.00000
1812.00000 2752.00000
1809.00000 2628.00000
1789.00000 2713.00000
1203.00000 2187.00000
1669.00000 2188.00000
1259.00000 2305.00000
1614.00000 2313.00000
1270.00000 2087.00000
1603.00000 2086.00000
1439.00000 2091.00000
1430.00000 1900.00000
1361.00000 1933.00000
1500.00000 1935.00000
1272.00000 1907.00000
1602.00000 1897.00000
1157.00000 1803.00000
1721.00000 1810.00000
1429.00000 1797.00000
1429.00000 1704.00000
553.00000 2407.00000
2292.00000 2428.00000
736.00000 1669.00000
2110.00000 1650.00000
1423.00000 1272.00000
681.00000 2808.00000
853.00000 2992.00000
1227.00000 2857.00000
1565.00000 2880.00000
1939.00000 3066.00000
2117.00000 2884.00000
IMAGE=fr_m_631_18.JPG
ID=346 
SCALE=0.008333
LM=39
1412.00000 2815.00000
1413.00000 2642.00000
857.00000 2586.00000
1196.00000 2551.00000
995.00000 2651.00000
1002.00000 2538.00000
1011.00000 2613.00000
1630.00000 2563.00000
1954.00000 2616.00000
1817.00000 2677.00000
1818.00000 2561.00000
1802.00000 2637.00000
1140.00000 2104.00000
1687.00000 2094.00000
1205.00000 2225.00000
1625.00000 2218.00000
1225.00000 2005.00000
1603.00000 2007.00000
1416.00000 2012.00000
1418.00000 1798.00000
1338.00000 1826.00000
1497.00000 1822.00000
1227.00000 1800.00000
1604.00000 1798.00000
1123.00000 1731.00000
1717.00000 1728.00000
1422.00000 1703.00000
1421.00000 1564.00000
489.00000 2295.00000
2265.00000 2307.00000
736.00000 1519.00000
2048.00000 1501.00000
1421.00000 1147.00000
649.00000 2748.00000
843.00000 2912.00000
1240.00000 2760.00000
1556.00000 2782.00000
1939.00000 2973.00000
2116.00000 2809.00000
IMAGE=fr_m_641_18.JPG
ID=347 
SCALE=0.008444
LM=39
1343.00000 2810.00000
1357.00000 2618.00000
803.00000 2559.00000
1123.00000 2539.00000
940.00000 2605.00000
945.00000 2517.00000
965.00000 2592.00000
1586.00000 2551.00000
1916.00000 2583.00000
1776.00000 2641.00000
1775.00000 2535.00000
1757.00000 2613.00000
1103.00000 2071.00000
1619.00000 2072.00000
1171.00000 2216.00000
1564.00000 2207.00000
1179.00000 1976.00000
1548.00000 1990.00000
1370.00000 1978.00000
1376.00000 1844.00000
1314.00000 1863.00000
1457.00000 1864.00000
1180.00000 1810.00000
1545.00000 1834.00000
1084.00000 1658.00000
1678.00000 1665.00000
1380.00000 1696.00000
1378.00000 1524.00000
434.00000 2264.00000
2316.00000 2249.00000
647.00000 1484.00000
2114.00000 1477.00000
1405.00000 1065.00000
582.00000 2762.00000
745.00000 2934.00000
1185.00000 2717.00000
1567.00000 2802.00000
1939.00000 2989.00000
2127.00000 2800.00000
IMAGE=fr_m_642_18.JPG
ID=348 
SCALE=0.008169
LM=39
1228.00000 3014.00000
1222.00000 2768.00000
578.00000 2636.00000
926.00000 2629.00000
715.00000 2711.00000
736.00000 2598.00000
748.00000 2671.00000
1480.00000 2637.00000
1840.00000 2628.00000
1689.00000 2709.00000
1676.00000 2603.00000
1671.00000 2684.00000
949.00000 2131.00000
1447.00000 2143.00000
1022.00000 2275.00000
1385.00000 2272.00000
1028.00000 2021.00000
1363.00000 2026.00000
1189.00000 2044.00000
1179.00000 1817.00000
1076.00000 1857.00000
1271.00000 1849.00000
1030.00000 1830.00000
1361.00000 1804.00000
900.00000 1665.00000
1518.00000 1667.00000
1182.00000 1687.00000
1184.00000 1538.00000
260.00000 2337.00000
2180.00000 2304.00000
442.00000 1474.00000
2010.00000 1471.00000
1185.00000 985.00000
384.00000 2877.00000
595.00000 3100.00000
1006.00000 3002.00000
1435.00000 3020.00000
1864.00000 3082.00000
2045.00000 2849.00000
IMAGE=fr_m_649_18.JPG
ID=349 
SCALE=0.007849
LM=39
1498.00000 2767.00000
1498.00000 2607.00000
890.00000 2537.00000
1240.00000 2493.00000
1048.00000 2581.00000
1057.00000 2477.00000
1063.00000 2555.00000
1731.00000 2507.00000
2080.00000 2560.00000
1933.00000 2598.00000
1933.00000 2498.00000
1915.00000 2574.00000
1225.00000 2030.00000
1772.00000 2029.00000
1284.00000 2139.00000
1719.00000 2143.00000
1322.00000 1897.00000
1682.00000 1903.00000
1501.00000 1929.00000
1522.00000 1702.00000
1431.00000 1745.00000
1597.00000 1744.00000
1331.00000 1700.00000
1682.00000 1702.00000
1220.00000 1572.00000
1837.00000 1599.00000
1524.00000 1599.00000
1532.00000 1437.00000
580.00000 2244.00000
2387.00000 2244.00000
907.00000 1397.00000
2153.00000 1417.00000
1565.00000 1022.00000
652.00000 2707.00000
853.00000 2881.00000
1317.00000 2700.00000
1674.00000 2744.00000
2124.00000 2917.00000
2307.00000 2744.00000
IMAGE=fr_m_651_18.JPG
ID=350 
SCALE=0.008091
