# Supplementary material for: Developmental shape changes in facial morphology: Geometric morphometric analyses based on a prospective, population-based, Chinese cohort in Hong Kong
Source: PLoS One. 2019 Jun 28;14(6):e0218542. doi: 10.1371/journal.pone.0218542 (PMC6599092; doi:10.1371/journal.pone.0218542)
Supplement: S4 Data — (TXT) [file pone.0218542.s009.txt]

Coordinates for lateral facial images of males

LM=14
2065.00000 2568.00000
2037.00000 2433.00000
2177.00000 2104.00000
2140.00000 2056.00000
2090.00000 2049.00000
2110.00000 1979.00000
2070.00000 1896.00000
2100.00000 1827.00000
2051.00000 1750.00000
2050.00000 1653.00000
1935.00000 1535.00000
2014.00000 1580.00000
1664.00000 1548.00000
1439.00000 2228.00000
IMAGE=la_m_002_12.JPG
ID=0 
SCALE=0.014892
LM=14
1964.00000 2228.00000
1936.00000 2099.00000
2088.00000 1785.00000
2062.00000 1733.00000
1998.00000 1702.00000
2015.00000 1613.00000
1972.00000 1536.00000
1984.00000 1451.00000
1914.00000 1407.00000
1910.00000 1368.00000
1809.00000 1245.00000
1876.00000 1297.00000
1610.00000 1247.00000
1312.00000 1958.00000
IMAGE=la_m_005_12.JPG
ID=1 
SCALE=0.014014
LM=14
2115.00000 2518.00000
2085.00000 2354.00000
2210.00000 2082.00000
2170.00000 2017.00000
2112.00000 1995.00000
2142.00000 1925.00000
2104.00000 1845.00000
2119.00000 1769.00000
2067.00000 1715.00000
2086.00000 1629.00000
1988.00000 1499.00000
2058.00000 1553.00000
1714.00000 1419.00000
1357.00000 2108.00000
IMAGE=la_m_006_12.JPG
ID=2 
SCALE=0.013445
LM=14
1847.00000 2215.00000
1827.00000 2108.00000
1915.00000 1809.00000
1893.00000 1769.00000
1851.00000 1750.00000
1888.00000 1691.00000
1848.00000 1599.00000
1877.00000 1523.00000
1809.00000 1466.00000
1801.00000 1426.00000
1714.00000 1314.00000
1777.00000 1365.00000
1503.00000 1292.00000
1279.00000 1933.00000
IMAGE=la_m_010_12.JPG
ID=3 
SCALE=0.014091
LM=14
1776.00000 2370.00000
1748.00000 2251.00000
1931.00000 1916.00000
1890.00000 1851.00000
1827.00000 1829.00000
1858.00000 1740.00000
1802.00000 1660.00000
1814.00000 1560.00000
1747.00000 1523.00000
1754.00000 1460.00000
1656.00000 1353.00000
1724.00000 1397.00000
1402.00000 1368.00000
1103.00000 2031.00000
IMAGE=la_m_011_12.JPG
ID=4 
SCALE=0.012478
LM=14
2096.00000 2320.00000
2098.00000 2207.00000
2261.00000 1834.00000
2228.00000 1767.00000
2166.00000 1732.00000
2184.00000 1636.00000
2108.00000 1537.00000
2174.00000 1412.00000
2082.00000 1340.00000
2066.00000 1280.00000
1947.00000 1142.00000
2025.00000 1202.00000
1651.00000 1102.00000
1362.00000 1877.00000
IMAGE=la_m_014_12.JPG
ID=5 
SCALE=0.013642
LM=14
2136.00000 2490.00000
2140.00000 2389.00000
2293.00000 2057.00000
2256.00000 1992.00000
2201.00000 1962.00000
2199.00000 1866.00000
2157.00000 1816.00000
2166.00000 1729.00000
2109.00000 1684.00000
2112.00000 1619.00000
2040.00000 1493.00000
2092.00000 1553.00000
1807.00000 1399.00000
1514.00000 2102.00000
IMAGE=la_m_015_12.JPG
ID=6 
SCALE=0.014593
LM=14
2091.00000 2491.00000
2036.00000 2332.00000
2170.00000 2012.00000
2131.00000 1960.00000
2046.00000 1908.00000
2083.00000 1801.00000
2020.00000 1715.00000
2013.00000 1598.00000
1960.00000 1525.00000
1953.00000 1467.00000
1840.00000 1346.00000
1915.00000 1392.00000
1503.00000 1318.00000
1225.00000 2090.00000
IMAGE=la_m_016_12.JPG
ID=7 
SCALE=0.013511
LM=14
1495.00000 2389.00000
1491.00000 2300.00000
1615.00000 2065.00000
1589.00000 2018.00000
1550.00000 1993.00000
1552.00000 1921.00000
1531.00000 1878.00000
1544.00000 1825.00000
1524.00000 1765.00000
1540.00000 1686.00000
1435.00000 1567.00000
1510.00000 1612.00000
1232.00000 1565.00000
936.00000 2108.00000
IMAGE=la_m_023_12.JPG
ID=8 
SCALE=0.019749
LM=14
1986.00000 2478.00000
1950.00000 2344.00000
2076.00000 2065.00000
2031.00000 2000.00000
1962.00000 1984.00000
1981.00000 1922.00000
1903.00000 1825.00000
1914.00000 1735.00000
1873.00000 1678.00000
1875.00000 1590.00000
1757.00000 1463.00000
1835.00000 1511.00000
1488.00000 1421.00000
1262.00000 2196.00000
IMAGE=la_m_034_12.JPG
ID=9 
SCALE=0.013858
LM=14
1891.00000 2562.00000
1880.00000 2424.00000
2014.00000 2136.00000
1985.00000 2082.00000
1930.00000 2036.00000
1939.00000 1941.00000
1892.00000 1862.00000
1902.00000 1760.00000
1822.00000 1709.00000
1805.00000 1662.00000
1678.00000 1563.00000
1748.00000 1610.00000
1551.00000 1572.00000
1227.00000 2241.00000
IMAGE=la_m_045_12.JPG
ID=10 
SCALE=0.013631
LM=14
1171.00000 2169.00000
1149.00000 2050.00000
1246.00000 1787.00000
1214.00000 1739.00000
1165.00000 1713.00000
1180.00000 1629.00000
1130.00000 1571.00000
1122.00000 1508.00000
1068.00000 1475.00000
1055.00000 1438.00000
971.00000 1368.00000
1025.00000 1394.00000
717.00000 1386.00000
588.00000 1912.00000
IMAGE=la_m_054_12.JPG
ID=11 
SCALE=0.015293
LM=14
1763.00000 2279.00000
1725.00000 2174.00000
1869.00000 1878.00000
1839.00000 1817.00000
1794.00000 1787.00000
1833.00000 1663.00000
1762.00000 1585.00000
1790.00000 1500.00000
1728.00000 1434.00000
1740.00000 1356.00000
1633.00000 1233.00000
1706.00000 1280.00000
1359.00000 1220.00000
1036.00000 1846.00000
IMAGE=la_m_059_12.JPG
ID=12 
SCALE=0.014895
LM=14
1798.00000 2349.00000
1779.00000 2189.00000
1943.00000 1857.00000
1914.00000 1800.00000
1857.00000 1742.00000
1913.00000 1636.00000
1851.00000 1526.00000
1865.00000 1427.00000
1810.00000 1372.00000
1817.00000 1267.00000
1717.00000 1134.00000
1782.00000 1182.00000
1334.00000 1035.00000
913.00000 1803.00000
IMAGE=la_m_071_12.JPG
ID=13 
SCALE=0.013353
LM=14
2287.00000 2527.00000
2225.00000 2380.00000
2397.00000 2025.00000
2351.00000 1948.00000
2284.00000 1913.00000
2302.00000 1821.00000
2237.00000 1709.00000
2239.00000 1640.00000
2165.00000 1537.00000
2159.00000 1472.00000
2078.00000 1358.00000
2137.00000 1408.00000
1699.00000 1266.00000
1474.00000 2096.00000
IMAGE=la_m_072_12.JPG
ID=14 
SCALE=0.013154
LM=14
1594.00000 2227.00000
1594.00000 2146.00000
1730.00000 1888.00000
1696.00000 1845.00000
1659.00000 1829.00000
1684.00000 1769.00000
1663.00000 1699.00000
1689.00000 1634.00000
1643.00000 1581.00000
1645.00000 1513.00000
1561.00000 1412.00000
1620.00000 1445.00000
1359.00000 1401.00000
1075.00000 1915.00000
IMAGE=la_m_076_12.JPG
ID=15 
SCALE=0.017695
LM=14
1723.00000 1998.00000
1712.00000 1891.00000
1822.00000 1642.00000
1788.00000 1599.00000
1734.00000 1577.00000
1739.00000 1506.00000
1687.00000 1457.00000
1683.00000 1392.00000
1625.00000 1361.00000
1632.00000 1310.00000
1571.00000 1240.00000
1613.00000 1268.00000
1406.00000 1222.00000
1206.00000 1748.00000
IMAGE=la_m_078_12.JPG
ID=16 
SCALE=0.017218
LM=14
1398.00000 2081.00000
1360.00000 1961.00000
1439.00000 1729.00000
1408.00000 1682.00000
1364.00000 1655.00000
1403.00000 1578.00000
1347.00000 1499.00000
1353.00000 1422.00000
1296.00000 1369.00000
1287.00000 1330.00000
1170.00000 1228.00000
1242.00000 1263.00000
831.00000 1236.00000
714.00000 1866.00000
IMAGE=la_m_084_12.JPG
ID=17 
SCALE=0.015272
LM=14
1190.00000 1765.00000
1182.00000 1689.00000
1273.00000 1514.00000
1256.00000 1480.00000
1225.00000 1466.00000
1249.00000 1419.00000
1238.00000 1392.00000
1244.00000 1365.00000
1225.00000 1326.00000
1239.00000 1266.00000
1180.00000 1195.00000
1223.00000 1224.00000
1046.00000 1129.00000
795.00000 1513.00000
IMAGE=la_m_085_12.JPG
ID=18 
SCALE=0.025292
LM=14
1448.00000 1443.00000
1436.00000 1392.00000
1487.00000 1273.00000
1471.00000 1250.00000
1452.00000 1241.00000
1462.00000 1202.00000
1441.00000 1174.00000
1437.00000 1141.00000
1404.00000 1105.00000
1401.00000 1079.00000
1368.00000 1039.00000
1389.00000 1055.00000
1238.00000 1019.00000
1139.00000 1329.00000
IMAGE=la_m_086_12.jpg
ID=19 
SCALE=0.031599
LM=14
1573.00000 2470.00000
1556.00000 2356.00000
1689.00000 2067.00000
1659.00000 2016.00000
1617.00000 1982.00000
1624.00000 1927.00000
1580.00000 1848.00000
1593.00000 1765.00000
1550.00000 1728.00000
1553.00000 1690.00000
1467.00000 1571.00000
1525.00000 1616.00000
1201.00000 1531.00000
941.00000 2140.00000
IMAGE=la_m_098_12.JPG
ID=20 
SCALE=0.015821
LM=14
1806.00000 2539.00000
1809.00000 2442.00000
1945.00000 2204.00000
1918.00000 2154.00000
1877.00000 2115.00000
1925.00000 2033.00000
1862.00000 1948.00000
1884.00000 1868.00000
1828.00000 1824.00000
1833.00000 1761.00000
1763.00000 1670.00000
1812.00000 1708.00000
1522.00000 1580.00000
1271.00000 2206.00000
IMAGE=la_m_105_12.JPG
ID=21 
SCALE=0.015788
LM=14
1592.00000 2557.00000
1567.00000 2444.00000
1643.00000 2209.00000
1608.00000 2156.00000
1562.00000 2134.00000
1577.00000 2071.00000
1535.00000 2014.00000
1550.00000 1953.00000
1526.00000 1921.00000
1542.00000 1849.00000
1462.00000 1751.00000
1517.00000 1790.00000
1211.00000 1667.00000
942.00000 2291.00000
IMAGE=la_m_110_12.JPG
ID=22 
SCALE=0.016070
LM=14
1892.00000 2312.00000
1880.00000 2207.00000
2009.00000 1959.00000
1986.00000 1904.00000
1946.00000 1869.00000
1963.00000 1789.00000
1943.00000 1725.00000
1952.00000 1643.00000
1914.00000 1606.00000
1903.00000 1559.00000
1773.00000 1429.00000
1845.00000 1484.00000
1563.00000 1439.00000
1291.00000 1984.00000
IMAGE=la_m_111_12.JPG
ID=23 
SCALE=0.015927
LM=14
1860.00000 2469.00000
1854.00000 2369.00000
1993.00000 2099.00000
1963.00000 2048.00000
1919.00000 2020.00000
1931.00000 1981.00000
1870.00000 1900.00000
1881.00000 1800.00000
1838.00000 1756.00000
1832.00000 1712.00000
1737.00000 1609.00000
1798.00000 1644.00000
1521.00000 1616.00000
1293.00000 2168.00000
IMAGE=la_m_112_12.JPG
ID=24 
SCALE=0.015215
LM=14
1453.00000 2519.00000
1441.00000 2399.00000
1575.00000 2151.00000
1544.00000 2103.00000
1498.00000 2079.00000
1530.00000 1968.00000
1474.00000 1902.00000
1481.00000 1833.00000
1435.00000 1801.00000
1425.00000 1751.00000
1337.00000 1661.00000
1399.00000 1697.00000
1118.00000 1595.00000
857.00000 2234.00000
IMAGE=la_m_166_12.JPG
ID=25 
SCALE=0.015453
LM=14
1441.00000 2120.00000
1409.00000 1995.00000
1509.00000 1773.00000
1480.00000 1727.00000
1445.00000 1700.00000
1472.00000 1634.00000
1413.00000 1554.00000
1431.00000 1480.00000
1382.00000 1457.00000
1370.00000 1410.00000
1279.00000 1307.00000
1338.00000 1348.00000
1042.00000 1305.00000
873.00000 1865.00000
IMAGE=la_m_169_12.JPG
ID=26 
SCALE=0.015409
LM=14
1536.00000 2383.00000
1513.00000 2293.00000
1620.00000 2068.00000
1583.00000 2020.00000
1538.00000 2012.00000
1569.00000 1940.00000
1514.00000 1882.00000
1508.00000 1814.00000
1458.00000 1779.00000
1459.00000 1732.00000
1386.00000 1647.00000
1436.00000 1682.00000
1244.00000 1615.00000
1001.00000 2187.00000
IMAGE=la_m_170_12.JPG
ID=27 
SCALE=0.016802
LM=14
1671.00000 2798.00000
1658.00000 2693.00000
1782.00000 2452.00000
1748.00000 2396.00000
1707.00000 2366.00000
1732.00000 2279.00000
1690.00000 2210.00000
1678.00000 2137.00000
1612.00000 2097.00000
1598.00000 2044.00000
1499.00000 1949.00000
1562.00000 1986.00000
1235.00000 1997.00000
1062.00000 2598.00000
IMAGE=la_m_172_12.JPG
ID=28 
SCALE=0.015350
LM=14
1795.00000 2945.00000
1782.00000 2831.00000
1895.00000 2598.00000
1874.00000 2553.00000
1836.00000 2520.00000
1876.00000 2430.00000
1838.00000 2372.00000
1837.00000 2311.00000
1824.00000 2277.00000
1836.00000 2202.00000
1777.00000 2117.00000
1822.00000 2151.00000
1443.00000 2050.00000
1258.00000 2616.00000
IMAGE=la_m_173_12.JPG
ID=29 
SCALE=0.017639
LM=14
1926.00000 2799.00000
1879.00000 2690.00000
1980.00000 2485.00000
1955.00000 2450.00000
1915.00000 2438.00000
1929.00000 2360.00000
1883.00000 2315.00000
1881.00000 2260.00000
1843.00000 2231.00000
1844.00000 2182.00000
1790.00000 2109.00000
1827.00000 2139.00000
1555.00000 2091.00000
1436.00000 2621.00000
IMAGE=la_m_197_12.JPG
ID=30 
SCALE=0.019809
LM=14
1674.00000 2688.00000
1657.00000 2585.00000
1740.00000 2378.00000
1716.00000 2342.00000
1679.00000 2323.00000
1709.00000 2270.00000
1670.00000 2215.00000
1673.00000 2156.00000
1631.00000 2133.00000
1627.00000 2104.00000
1553.00000 2019.00000
1602.00000 2052.00000
1341.00000 2026.00000
1205.00000 2460.00000
IMAGE=la_m_198_12.JPG
ID=31 
SCALE=0.019626
LM=14
1580.00000 2660.00000
1569.00000 2582.00000
1680.00000 2376.00000
1651.00000 2338.00000
1620.00000 2322.00000
1635.00000 2246.00000
1604.00000 2197.00000
1593.00000 2148.00000
1568.00000 2120.00000
1567.00000 2070.00000
1504.00000 1987.00000
1545.00000 2021.00000
1314.00000 1960.00000
1046.00000 2420.00000
IMAGE=la_m_202_12.JPG
ID=32 
SCALE=0.018469
LM=14
1710.00000 2823.00000
1705.00000 2721.00000
1791.00000 2504.00000
1766.00000 2464.00000
1721.00000 2444.00000
1730.00000 2391.00000
1696.00000 2343.00000
1702.00000 2286.00000
1671.00000 2250.00000
1666.00000 2210.00000
1608.00000 2133.00000
1648.00000 2162.00000
1415.00000 2097.00000
1236.00000 2565.00000
IMAGE=la_m_204_12.JPG
ID=33 
SCALE=0.018971
LM=14
1614.00000 2842.00000
1573.00000 2717.00000
1661.00000 2500.00000
1630.00000 2463.00000
1594.00000 2444.00000
1612.00000 2388.00000
1561.00000 2330.00000
1552.00000 2267.00000
1509.00000 2237.00000
1504.00000 2194.00000
1438.00000 2124.00000
1482.00000 2148.00000
1242.00000 2149.00000
1109.00000 2675.00000
IMAGE=la_m_205_12.JPG
ID=34 
SCALE=0.018568
LM=14
1715.00000 2631.00000
1693.00000 2517.00000
1798.00000 2299.00000
1771.00000 2257.00000
1740.00000 2246.00000
1765.00000 2174.00000
1726.00000 2127.00000
1735.00000 2074.00000
1701.00000 2039.00000
1708.00000 1988.00000
1654.00000 1926.00000
1689.00000 1947.00000
1416.00000 1904.00000
1220.00000 2354.00000
IMAGE=la_m_207_12.JPG
ID=35 
SCALE=0.019058
LM=14
1753.00000 2827.00000
1741.00000 2735.00000
1842.00000 2519.00000
1822.00000 2485.00000
1776.00000 2462.00000
1808.00000 2381.00000
1774.00000 2332.00000
1789.00000 2283.00000
1742.00000 2218.00000
1737.00000 2169.00000
1679.00000 2096.00000
1718.00000 2125.00000
1482.00000 2082.00000
1246.00000 2571.00000
IMAGE=la_m_211_12.JPG
ID=36 
SCALE=0.019884
LM=14
1734.00000 2500.00000
1716.00000 2358.00000
1843.00000 2082.00000
1816.00000 2028.00000
1769.00000 1997.00000
1826.00000 1910.00000
1796.00000 1835.00000
1825.00000 1749.00000
1759.00000 1682.00000
1754.00000 1624.00000
1663.00000 1518.00000
1723.00000 1558.00000
1384.00000 1487.00000
1008.00000 2163.00000
IMAGE=la_m_214_12.JPG
ID=37 
SCALE=0.014056
LM=14
1917.00000 2501.00000
1899.00000 2381.00000
2008.00000 2087.00000
1966.00000 2030.00000
1917.00000 2002.00000
1943.00000 1912.00000
1905.00000 1831.00000
1915.00000 1739.00000
1862.00000 1703.00000
1849.00000 1652.00000
1749.00000 1538.00000
1816.00000 1581.00000
1523.00000 1505.00000
1183.00000 2224.00000
IMAGE=la_m_222_12.JPG
ID=38 
SCALE=0.013408
LM=14
2094.00000 2537.00000
2048.00000 2419.00000
2190.00000 2093.00000
2155.00000 2035.00000
2095.00000 1999.00000
2138.00000 1894.00000
2086.00000 1810.00000
2102.00000 1741.00000
2035.00000 1658.00000
2029.00000 1610.00000
1893.00000 1460.00000
1970.00000 1519.00000
1678.00000 1428.00000
1354.00000 2220.00000
IMAGE=la_m_229_12.JPG
ID=39 
SCALE=0.011842
LM=14
1967.00000 2566.00000
1958.00000 2434.00000
2156.00000 2068.00000
2124.00000 2005.00000
2061.00000 1971.00000
2097.00000 1890.00000
2073.00000 1772.00000
2089.00000 1661.00000
2016.00000 1601.00000
2016.00000 1537.00000
1902.00000 1401.00000
1978.00000 1457.00000
1612.00000 1378.00000
1255.00000 2123.00000
IMAGE=la_m_239_12.JPG
ID=40 
SCALE=0.012117
LM=14
1734.00000 2713.00000
1723.00000 2582.00000
1874.00000 2289.00000
1848.00000 2235.00000
1804.00000 2197.00000
1828.00000 2095.00000
1807.00000 2039.00000
1817.00000 1957.00000
1767.00000 1917.00000
1777.00000 1839.00000
1695.00000 1702.00000
1754.00000 1762.00000
1403.00000 1655.00000
1012.00000 2313.00000
IMAGE=la_m_241_12.JPG
ID=41 
SCALE=0.013328
LM=14
2211.00000 2562.00000
2177.00000 2403.00000
2316.00000 2061.00000
2284.00000 2013.00000
2221.00000 1993.00000
2243.00000 1891.00000
2221.00000 1816.00000
2229.00000 1733.00000
2150.00000 1655.00000
2148.00000 1593.00000
2062.00000 1486.00000
2120.00000 1529.00000
1749.00000 1460.00000
1426.00000 2145.00000
IMAGE=la_m_252_12.JPG
ID=42 
SCALE=0.013514
LM=14
1861.00000 2555.00000
1811.00000 2414.00000
1986.00000 2131.00000
1947.00000 2073.00000
1877.00000 2032.00000
1912.00000 1958.00000
1873.00000 1880.00000
1866.00000 1801.00000
1841.00000 1764.00000
1856.00000 1671.00000
1744.00000 1537.00000
1819.00000 1581.00000
1373.00000 1554.00000
1056.00000 2170.00000
IMAGE=la_m_253_12.JPG
ID=43 
SCALE=0.014141
LM=14
2011.00000 2508.00000
1973.00000 2385.00000
2093.00000 2117.00000
2056.00000 2061.00000
1995.00000 2041.00000
2031.00000 1954.00000
1995.00000 1893.00000
2020.00000 1816.00000
1970.00000 1750.00000
1974.00000 1691.00000
1885.00000 1593.00000
1943.00000 1625.00000
1634.00000 1635.00000
1326.00000 2251.00000
IMAGE=la_m_263_12.JPG
ID=44 
SCALE=0.014537
LM=14
2041.00000 2347.00000
1996.00000 2243.00000
2117.00000 1973.00000
2086.00000 1923.00000
2019.00000 1898.00000
2045.00000 1813.00000
2010.00000 1759.00000
2013.00000 1685.00000
1978.00000 1646.00000
1975.00000 1584.00000
1872.00000 1475.00000
1938.00000 1512.00000
1601.00000 1471.00000
1402.00000 2155.00000
IMAGE=la_m_265_12.JPG
ID=45 
SCALE=0.014579
LM=14
1908.00000 2304.00000
1897.00000 2173.00000
2030.00000 1907.00000
2001.00000 1844.00000
1931.00000 1818.00000
1967.00000 1723.00000
1927.00000 1656.00000
1924.00000 1576.00000
1868.00000 1551.00000
1866.00000 1485.00000
1767.00000 1369.00000
1825.00000 1407.00000
1551.00000 1335.00000
1284.00000 1935.00000
IMAGE=la_m_268_12.JPG
ID=46 
SCALE=0.016728
LM=14
1760.00000 2911.00000
1735.00000 2795.00000
1854.00000 2494.00000
1828.00000 2447.00000
1788.00000 2426.00000
1821.00000 2305.00000
1788.00000 2256.00000
1771.00000 2170.00000
1732.00000 2116.00000
1725.00000 2069.00000
1594.00000 1936.00000
1680.00000 1993.00000
1323.00000 1967.00000
950.00000 2507.00000
IMAGE=la_m_278_12.JPG
ID=47 
SCALE=0.015365
LM=14
1921.00000 2675.00000
1872.00000 2573.00000
2057.00000 2313.00000
2026.00000 2233.00000
1984.00000 2195.00000
2000.00000 2083.00000
1955.00000 2018.00000
1955.00000 1952.00000
1910.00000 1905.00000
1920.00000 1833.00000
1841.00000 1719.00000
1901.00000 1768.00000
1499.00000 1654.00000
1193.00000 2280.00000
IMAGE=la_m_279_12.JPG
ID=48 
SCALE=0.015339
LM=14
2190.00000 1744.00000
2135.00000 1582.00000
2271.00000 1214.00000
2214.00000 1137.00000
2151.00000 1133.00000
2205.00000 1029.00000
2131.00000 927.00000
2153.00000 818.00000
2072.00000 748.00000
2069.00000 696.00000
1899.00000 527.00000
2007.00000 588.00000
1541.00000 517.00000
1245.00000 1475.00000
IMAGE=la_m_281_12.JPG
ID=49 
SCALE=0.012229
LM=14
1817.00000 2399.00000
1796.00000 2270.00000
1983.00000 1948.00000
1947.00000 1877.00000
1905.00000 1843.00000
1945.00000 1727.00000
1902.00000 1646.00000
1920.00000 1573.00000
1891.00000 1479.00000
1895.00000 1393.00000
1794.00000 1249.00000
1866.00000 1306.00000
1506.00000 1164.00000
1039.00000 1843.00000
IMAGE=la_m_282_12.JPG
ID=50 
SCALE=0.013957
LM=14
1707.00000 2913.00000
1667.00000 2803.00000
1760.00000 2612.00000
1735.00000 2566.00000
1704.00000 2544.00000
1724.00000 2465.00000
1683.00000 2424.00000
1682.00000 2365.00000
1643.00000 2330.00000
1644.00000 2275.00000
1575.00000 2191.00000
1624.00000 2223.00000
1335.00000 2122.00000
1090.00000 2677.00000
IMAGE=la_m_285_12.JPG
ID=51 
SCALE=0.020870
LM=14
1695.00000 2724.00000
1682.00000 2606.00000
1807.00000 2350.00000
1772.00000 2298.00000
1732.00000 2282.00000
1759.00000 2190.00000
1721.00000 2132.00000
1735.00000 2064.00000
1692.00000 2004.00000
1691.00000 1944.00000
1600.00000 1844.00000
1661.00000 1879.00000
1344.00000 1834.00000
1052.00000 2319.00000
IMAGE=la_m_286_12.JPG
ID=52 
SCALE=0.018896
LM=14
1826.00000 1998.00000
1786.00000 1879.00000
1862.00000 1598.00000
1834.00000 1547.00000
1782.00000 1533.00000
1810.00000 1450.00000
1765.00000 1390.00000
1789.00000 1313.00000
1739.00000 1267.00000
1727.00000 1219.00000
1633.00000 1125.00000
1692.00000 1162.00000
1389.00000 1116.00000
1266.00000 1779.00000
IMAGE=la_m_289_12.JPG
ID=53 
SCALE=0.014931
LM=14
1938.00000 2793.00000
1894.00000 2623.00000
2005.00000 2256.00000
1960.00000 2191.00000
1882.00000 2150.00000
1900.00000 2026.00000
1833.00000 1942.00000
1851.00000 1847.00000
1773.00000 1779.00000
1763.00000 1725.00000
1629.00000 1612.00000
1713.00000 1650.00000
1295.00000 1672.00000
939.00000 2458.00000
IMAGE=la_m_293_12.JPG
ID=54 
SCALE=0.010810
LM=14
1732.00000 2781.00000
1710.00000 2662.00000
1842.00000 2341.00000
1798.00000 2286.00000
1721.00000 2258.00000
1719.00000 2136.00000
1667.00000 2073.00000
1685.00000 1978.00000
1613.00000 1918.00000
1592.00000 1869.00000
1492.00000 1778.00000
1555.00000 1814.00000
1299.00000 1772.00000
995.00000 2516.00000
IMAGE=la_m_295_12.JPG
ID=55 
SCALE=0.013086
LM=14
1712.00000 2760.00000
1698.00000 2636.00000
1827.00000 2283.00000
1792.00000 2229.00000
1733.00000 2199.00000
1784.00000 2103.00000
1725.00000 2002.00000
1729.00000 1891.00000
1652.00000 1860.00000
1620.00000 1801.00000
1506.00000 1683.00000
1574.00000 1735.00000
1204.00000 1678.00000
901.00000 2413.00000
IMAGE=la_m_296_12.JPG
ID=56 
SCALE=0.012807
LM=14
2085.00000 2995.00000
2072.00000 2853.00000
2217.00000 2518.00000
2179.00000 2460.00000
2115.00000 2427.00000
2149.00000 2330.00000
2088.00000 2266.00000
2104.00000 2177.00000
2035.00000 2124.00000
2053.00000 2024.00000
1952.00000 1895.00000
2026.00000 1949.00000
1626.00000 1828.00000
1263.00000 2680.00000
IMAGE=la_m_298_12.JPG
ID=57 
SCALE=0.012572
LM=14
1739.00000 2504.00000
1719.00000 2383.00000
1836.00000 2073.00000
1797.00000 2015.00000
1728.00000 1988.00000
1731.00000 1904.00000
1696.00000 1837.00000
1695.00000 1768.00000
1657.00000 1718.00000
1676.00000 1619.00000
1607.00000 1519.00000
1657.00000 1558.00000
1309.00000 1444.00000
982.00000 2171.00000
IMAGE=la_m_303_12.JPG
ID=58 
SCALE=0.014436
LM=14
2005.00000 2893.00000
1952.00000 2748.00000
2049.00000 2480.00000
2007.00000 2421.00000
1944.00000 2407.00000
1977.00000 2305.00000
1912.00000 2228.00000
1930.00000 2126.00000
1833.00000 2078.00000
1830.00000 2033.00000
1762.00000 1956.00000
1808.00000 1984.00000
1518.00000 1942.00000
1280.00000 2669.00000
IMAGE=la_m_320_12.JPG
ID=59 
SCALE=0.014192
LM=14
1717.00000 2742.00000
1688.00000 2632.00000
1829.00000 2356.00000
1788.00000 2289.00000
1742.00000 2272.00000
1781.00000 2159.00000
1750.00000 2097.00000
1737.00000 2007.00000
1707.00000 1962.00000
1710.00000 1889.00000
1619.00000 1758.00000
1676.00000 1808.00000
1366.00000 1668.00000
880.00000 2386.00000
IMAGE=la_m_323_12.JPG
ID=60 
SCALE=0.015514
LM=14
2146.00000 2139.00000
2133.00000 2031.00000
2281.00000 1805.00000
2255.00000 1750.00000
2198.00000 1714.00000
2257.00000 1609.00000
2226.00000 1533.00000
2246.00000 1437.00000
2155.00000 1380.00000
2151.00000 1318.00000
2066.00000 1205.00000
2122.00000 1251.00000
1762.00000 1110.00000
1475.00000 1786.00000
IMAGE=la_m_324_12.JPG
ID=61 
SCALE=0.016609
LM=14
1908.00000 2280.00000
1869.00000 2128.00000
2012.00000 1805.00000
1980.00000 1751.00000
1912.00000 1708.00000
1940.00000 1605.00000
1903.00000 1518.00000
1893.00000 1410.00000
1843.00000 1350.00000
1812.00000 1278.00000
1687.00000 1173.00000
1767.00000 1214.00000
1340.00000 1180.00000
1121.00000 1894.00000
IMAGE=la_m_331_12.JPG
ID=62 
SCALE=0.012947
LM=14
1381.00000 2674.00000
1374.00000 2547.00000
1584.00000 2276.00000
1546.00000 2217.00000
1503.00000 2185.00000
1541.00000 2084.00000
1491.00000 2004.00000
1493.00000 1914.00000
1458.00000 1877.00000
1477.00000 1787.00000
1386.00000 1655.00000
1453.00000 1707.00000
1113.00000 1594.00000
682.00000 2189.00000
IMAGE=la_m_333_12.JPG
ID=63 
SCALE=0.015859
LM=14
1796.00000 2137.00000
1771.00000 2013.00000
1885.00000 1726.00000
1850.00000 1668.00000
1785.00000 1651.00000
1810.00000 1555.00000
1775.00000 1495.00000
1780.00000 1429.00000
1737.00000 1385.00000
1711.00000 1306.00000
1584.00000 1180.00000
1668.00000 1226.00000
1352.00000 1182.00000
1071.00000 1769.00000
IMAGE=la_m_334_12.JPG
ID=64 
SCALE=0.014259
LM=14
1626.00000 2833.00000
1592.00000 2768.00000
1652.00000 2614.00000
1634.00000 2585.00000
1596.00000 2558.00000
1610.00000 2495.00000
1577.00000 2459.00000
1579.00000 2411.00000
1550.00000 2382.00000
1549.00000 2347.00000
1499.00000 2289.00000
1532.00000 2313.00000
1276.00000 2265.00000
1194.00000 2729.00000
IMAGE=la_m_354_12.JPG
ID=65 
SCALE=0.023683
LM=14
2154.00000 2163.00000
2111.00000 1988.00000
2297.00000 1544.00000
2236.00000 1458.00000
2172.00000 1417.00000
2204.00000 1307.00000
2129.00000 1190.00000
2145.00000 1063.00000
2071.00000 993.00000
2041.00000 902.00000
1902.00000 736.00000
1993.00000 808.00000
1506.00000 712.00000
1123.00000 1678.00000
IMAGE=la_m_379_12.JPG
ID=66 
SCALE=0.008015
LM=14
2008.00000 2602.00000
1992.00000 2505.00000
2058.00000 2286.00000
2025.00000 2248.00000
1986.00000 2241.00000
1995.00000 2172.00000
1943.00000 2118.00000
1971.00000 2037.00000
1935.00000 2013.00000
1932.00000 1971.00000
1868.00000 1902.00000
1909.00000 1924.00000
1649.00000 1927.00000
1481.00000 2389.00000
IMAGE=la_m_398_12.JPG
ID=67 
SCALE=0.019007
LM=14
1411.00000 2788.00000
1403.00000 2690.00000
1544.00000 2457.00000
1522.00000 2414.00000
1480.00000 2383.00000
1497.00000 2303.00000
1454.00000 2243.00000
1478.00000 2178.00000
1451.00000 2121.00000
1461.00000 2031.00000
1400.00000 1952.00000
1438.00000 1979.00000
1159.00000 1886.00000
769.00000 2476.00000
IMAGE=la_m_406_12.JPG
ID=68 
SCALE=0.016922
LM=14
1415.00000 2149.00000
1400.00000 2031.00000
1520.00000 1788.00000
1494.00000 1754.00000
1452.00000 1730.00000
1472.00000 1662.00000
1436.00000 1585.00000
1437.00000 1507.00000
1401.00000 1493.00000
1400.00000 1448.00000
1305.00000 1344.00000
1369.00000 1387.00000
1078.00000 1360.00000
822.00000 1891.00000
IMAGE=la_m_407_12.JPG
ID=69 
SCALE=0.017452
LM=14
1365.00000 2335.00000
1346.00000 2210.00000
1447.00000 1975.00000
1418.00000 1932.00000
1378.00000 1910.00000
1398.00000 1836.00000
1370.00000 1781.00000
1375.00000 1719.00000
1335.00000 1686.00000
1336.00000 1625.00000
1280.00000 1547.00000
1321.00000 1576.00000
1060.00000 1532.00000
790.00000 2036.00000
IMAGE=la_m_410_12.JPG
ID=70 
SCALE=0.018899
LM=14
1669.00000 2570.00000
1654.00000 2467.00000
1758.00000 2260.00000
1738.00000 2222.00000
1698.00000 2191.00000
1737.00000 2125.00000
1684.00000 2058.00000
1688.00000 2013.00000
1639.00000 1952.00000
1636.00000 1907.00000
1575.00000 1822.00000
1614.00000 1855.00000
1413.00000 1762.00000
1175.00000 2324.00000
IMAGE=la_m_420_12.JPG
ID=71 
SCALE=0.018535
LM=14
1890.00000 2662.00000
1874.00000 2547.00000
2048.00000 2270.00000
2015.00000 2208.00000
1972.00000 2184.00000
1999.00000 2093.00000
1928.00000 1980.00000
1966.00000 1893.00000
1919.00000 1844.00000
1921.00000 1774.00000
1835.00000 1657.00000
1894.00000 1701.00000
1528.00000 1631.00000
1173.00000 2301.00000
IMAGE=la_m_421_12.JPG
ID=72 
SCALE=0.013904
LM=14
1586.00000 2798.00000
1569.00000 2677.00000
1715.00000 2377.00000
1688.00000 2322.00000
1628.00000 2285.00000
1665.00000 2196.00000
1600.00000 2118.00000
1628.00000 2025.00000
1570.00000 1958.00000
1553.00000 1905.00000
1462.00000 1787.00000
1525.00000 1841.00000
1206.00000 1727.00000
906.00000 2371.00000
IMAGE=la_m_427_12.JPG
ID=73 
SCALE=0.014344
LM=14
1924.00000 2740.00000
1916.00000 2615.00000
2058.00000 2298.00000
2026.00000 2239.00000
1972.00000 2218.00000
1997.00000 2102.00000
1962.00000 2037.00000
1987.00000 1966.00000
1927.00000 1889.00000
1925.00000 1828.00000
1859.00000 1722.00000
1903.00000 1760.00000
1584.00000 1591.00000
1181.00000 2400.00000
IMAGE=la_m_428_12.JPG
ID=74 
SCALE=0.014258
LM=14
1719.00000 2843.00000
1673.00000 2696.00000
1804.00000 2410.00000
1779.00000 2351.00000
1723.00000 2314.00000
1746.00000 2229.00000
1687.00000 2150.00000
1699.00000 2057.00000
1645.00000 2008.00000
1643.00000 1967.00000
1541.00000 1856.00000
1602.00000 1901.00000
1280.00000 1861.00000
1005.00000 2575.00000
IMAGE=la_m_429_12.JPG
ID=75 
SCALE=0.013583
LM=14
2128.00000 2266.00000
2094.00000 2135.00000
2219.00000 1842.00000
2188.00000 1780.00000
2139.00000 1753.00000
2154.00000 1668.00000
2111.00000 1601.00000
2101.00000 1502.00000
2058.00000 1474.00000
2061.00000 1410.00000
1971.00000 1297.00000
2034.00000 1340.00000
1625.00000 1308.00000
1396.00000 1957.00000
IMAGE=la_m_434_12.JPG
ID=76 
SCALE=0.015307
LM=14
1689.00000 2273.00000
1672.00000 2177.00000
1811.00000 1934.00000
1787.00000 1891.00000
1750.00000 1863.00000
1785.00000 1764.00000
1711.00000 1692.00000
1729.00000 1616.00000
1703.00000 1586.00000
1714.00000 1534.00000
1662.00000 1457.00000
1699.00000 1487.00000
1414.00000 1404.00000
1139.00000 1947.00000
IMAGE=la_m_435_12.JPG
ID=77 
SCALE=0.015768
LM=14
1727.00000 2139.00000
1715.00000 2033.00000
1842.00000 1767.00000
1799.00000 1718.00000
1759.00000 1703.00000
1827.00000 1601.00000
1779.00000 1527.00000
1769.00000 1447.00000
1717.00000 1400.00000
1709.00000 1349.00000
1603.00000 1226.00000
1673.00000 1275.00000
1350.00000 1246.00000
995.00000 1817.00000
IMAGE=la_m_436_12.JPG
ID=78 
SCALE=0.016147
LM=14
1837.00000 2239.00000
1791.00000 2124.00000
1929.00000 1877.00000
1893.00000 1824.00000
1837.00000 1805.00000
1891.00000 1732.00000
1839.00000 1650.00000
1863.00000 1575.00000
1822.00000 1534.00000
1822.00000 1483.00000
1747.00000 1384.00000
1793.00000 1422.00000
1455.00000 1382.00000
1313.00000 1976.00000
IMAGE=la_m_437_12.JPG
ID=79 
SCALE=0.016544
LM=14
1686.00000 2254.00000
1647.00000 2140.00000
1776.00000 1903.00000
1743.00000 1855.00000
1695.00000 1833.00000
1719.00000 1759.00000
1677.00000 1688.00000
1708.00000 1632.00000
1670.00000 1573.00000
1670.00000 1494.00000
1605.00000 1395.00000
1648.00000 1437.00000
1365.00000 1364.00000
1134.00000 1903.00000
IMAGE=la_m_439_12.JPG
ID=80 
SCALE=0.016171
LM=14
1595.00000 1988.00000
1571.00000 1888.00000
1709.00000 1651.00000
1674.00000 1603.00000
1632.00000 1575.00000
1655.00000 1465.00000
1629.00000 1402.00000
1645.00000 1356.00000
1593.00000 1273.00000
1574.00000 1226.00000
1490.00000 1133.00000
1547.00000 1170.00000
1243.00000 1109.00000
1020.00000 1659.00000
IMAGE=la_m_441_12.JPG
ID=81 
SCALE=0.016246
LM=14
1467.00000 2434.00000
1444.00000 2340.00000
1544.00000 2123.00000
1513.00000 2082.00000
1465.00000 2060.00000
1486.00000 2005.00000
1423.00000 1945.00000
1432.00000 1880.00000
1418.00000 1853.00000
1421.00000 1798.00000
1351.00000 1694.00000
1397.00000 1738.00000
1144.00000 1656.00000
884.00000 2226.00000
IMAGE=la_m_442_12.JPG
ID=82 
SCALE=0.017254
LM=14
1297.00000 2506.00000
1296.00000 2419.00000
1441.00000 2195.00000
1423.00000 2163.00000
1394.00000 2140.00000
1434.00000 2068.00000
1380.00000 2002.00000
1400.00000 1935.00000
1375.00000 1904.00000
1376.00000 1859.00000
1325.00000 1778.00000
1361.00000 1812.00000
1079.00000 1752.00000
849.00000 2183.00000
IMAGE=la_m_443_12.JPG
ID=83 
SCALE=0.019282
LM=14
1520.00000 2186.00000
1486.00000 2086.00000
1615.00000 1847.00000
1574.00000 1799.00000
1515.00000 1774.00000
1561.00000 1682.00000
1490.00000 1616.00000
1492.00000 1555.00000
1434.00000 1514.00000
1424.00000 1457.00000
1352.00000 1382.00000
1401.00000 1413.00000
1124.00000 1372.00000
933.00000 1935.00000
IMAGE=la_m_446_12.JPG
ID=84 
SCALE=0.016032
LM=14
1413.00000 2509.00000
1391.00000 2390.00000
1491.00000 2172.00000
1464.00000 2131.00000
1420.00000 2105.00000
1436.00000 2041.00000
1406.00000 1975.00000
1406.00000 1905.00000
1371.00000 1890.00000
1363.00000 1863.00000
1251.00000 1760.00000
1313.00000 1805.00000
1029.00000 1694.00000
857.00000 2314.00000
IMAGE=la_m_456_12.JPG
ID=85 
SCALE=0.018164
LM=14
1661.00000 2537.00000
1612.00000 2403.00000
1731.00000 2120.00000
1687.00000 2065.00000
1630.00000 2048.00000
1651.00000 1958.00000
1598.00000 1887.00000
1604.00000 1820.00000
1553.00000 1745.00000
1546.00000 1690.00000
1450.00000 1589.00000
1511.00000 1627.00000
1203.00000 1592.00000
886.00000 2275.00000
IMAGE=la_m_457_12.JPG
ID=86 
SCALE=0.015676
LM=14
1238.00000 2411.00000
1199.00000 2289.00000
1263.00000 2103.00000
1244.00000 2072.00000
1212.00000 2042.00000
1247.00000 1947.00000
1194.00000 1899.00000
1211.00000 1840.00000
1174.00000 1815.00000
1168.00000 1765.00000
1116.00000 1696.00000
1147.00000 1724.00000
868.00000 1673.00000
703.00000 2166.00000
IMAGE=la_m_460_12.JPG
ID=87 
SCALE=0.020042
LM=14
1519.00000 2677.00000
1499.00000 2584.00000
1606.00000 2339.00000
1578.00000 2297.00000
1530.00000 2273.00000
1541.00000 2224.00000
1509.00000 2156.00000
1488.00000 2090.00000
1471.00000 2072.00000
1484.00000 2016.00000
1405.00000 1929.00000
1458.00000 1962.00000
1188.00000 1914.00000
940.00000 2457.00000
IMAGE=la_m_467_12.JPG
ID=88 
SCALE=0.018103
LM=14
1722.00000 2537.00000
1708.00000 2431.00000
1808.00000 2227.00000
1783.00000 2187.00000
1741.00000 2170.00000
1767.00000 2085.00000
1733.00000 2015.00000
1737.00000 1961.00000
1705.00000 1920.00000
1705.00000 1865.00000
1625.00000 1766.00000
1679.00000 1802.00000
1392.00000 1747.00000
1201.00000 2287.00000
IMAGE=la_m_469_12.JPG
ID=89 
SCALE=0.019151
LM=14
1774.00000 2045.00000
1759.00000 1907.00000
1886.00000 1600.00000
1854.00000 1546.00000
1805.00000 1514.00000
1826.00000 1405.00000
1770.00000 1321.00000
1780.00000 1249.00000
1732.00000 1183.00000
1737.00000 1099.00000
1658.00000 986.00000
1711.00000 1032.00000
1266.00000 953.00000
1042.00000 1693.00000
IMAGE=la_m_476_12.JPG
ID=90 
SCALE=0.014407
LM=14
1792.00000 2851.00000
1777.00000 2733.00000
1913.00000 2461.00000
1878.00000 2404.00000
1824.00000 2369.00000
1838.00000 2290.00000
1755.00000 2190.00000
1776.00000 2049.00000
1728.00000 2034.00000
1718.00000 1968.00000
1627.00000 1853.00000
1687.00000 1898.00000
1413.00000 1769.00000
1032.00000 2567.00000
IMAGE=la_m_494_12.JPG
ID=91 
SCALE=0.013989
LM=14
1774.00000 2170.00000
1759.00000 2062.00000
1935.00000 1740.00000
1897.00000 1683.00000
1823.00000 1639.00000
1868.00000 1529.00000
1827.00000 1438.00000
1828.00000 1341.00000
1773.00000 1285.00000
1774.00000 1227.00000
1628.00000 1071.00000
1701.00000 1135.00000
1335.00000 999.00000
986.00000 1716.00000
IMAGE=la_m_503_12.JPG
ID=92 
SCALE=0.013131
LM=14
1536.00000 2623.00000
1514.00000 2503.00000
1682.00000 2178.00000
1639.00000 2123.00000
1583.00000 2107.00000
1602.00000 1994.00000
1558.00000 1928.00000
1573.00000 1849.00000
1534.00000 1792.00000
1520.00000 1725.00000
1382.00000 1579.00000
1466.00000 1630.00000
1179.00000 1577.00000
729.00000 2296.00000
IMAGE=la_m_505_12.JPG
ID=93 
SCALE=0.012497
LM=14
1822.00000 2289.00000
1771.00000 2099.00000
1920.00000 1760.00000
1873.00000 1695.00000
1826.00000 1667.00000
1849.00000 1549.00000
1803.00000 1479.00000
1809.00000 1397.00000
1757.00000 1321.00000
1781.00000 1203.00000
1686.00000 1088.00000
1755.00000 1129.00000
1263.00000 976.00000
924.00000 1906.00000
IMAGE=la_m_506_12.JPG
ID=94 
SCALE=0.012076
LM=14
1924.00000 2762.00000
1904.00000 2630.00000
2053.00000 2301.00000
2017.00000 2240.00000
1964.00000 2211.00000
1991.00000 2131.00000
1967.00000 2056.00000
1964.00000 1966.00000
1906.00000 1916.00000
1890.00000 1832.00000
1794.00000 1717.00000
1860.00000 1765.00000
1504.00000 1714.00000
1173.00000 2450.00000
IMAGE=la_m_508_12.JPG
ID=95 
SCALE=0.012242
LM=14
1463.00000 2727.00000
1430.00000 2605.00000
1616.00000 2318.00000
1589.00000 2267.00000
1526.00000 2221.00000
1566.00000 2114.00000
1517.00000 2035.00000
1539.00000 1948.00000
1479.00000 1894.00000
1484.00000 1829.00000
1409.00000 1723.00000
1460.00000 1764.00000
1086.00000 1708.00000
815.00000 2381.00000
IMAGE=la_m_509_12.JPG
ID=96 
SCALE=0.013668
LM=14
1934.00000 2649.00000
1926.00000 2547.00000
2076.00000 2246.00000
2042.00000 2197.00000
1983.00000 2180.00000
2021.00000 2072.00000
1981.00000 2010.00000
1998.00000 1944.00000
1950.00000 1876.00000
1949.00000 1825.00000
1873.00000 1730.00000
1917.00000 1763.00000
1672.00000 1728.00000
1378.00000 2261.00000
IMAGE=la_m_522_12.JPG
ID=97 
SCALE=0.015860
LM=14
1970.00000 2738.00000
1939.00000 2590.00000
2060.00000 2324.00000
2036.00000 2272.00000
1978.00000 2234.00000
2008.00000 2144.00000
1954.00000 2083.00000
1962.00000 1998.00000
1900.00000 1948.00000
1891.00000 1890.00000
1808.00000 1790.00000
1863.00000 1829.00000
1521.00000 1818.00000
1312.00000 2367.00000
IMAGE=la_m_524_12.JPG
ID=98 
SCALE=0.014973
LM=14
1982.00000 2855.00000
1942.00000 2718.00000
2032.00000 2473.00000
2004.00000 2429.00000
1949.00000 2401.00000
1971.00000 2325.00000
1898.00000 2239.00000
1915.00000 2152.00000
1858.00000 2119.00000
1861.00000 2065.00000
1793.00000 1973.00000
1839.00000 2006.00000
1549.00000 1956.00000
1286.00000 2528.00000
IMAGE=la_m_525_12.JPG
ID=99 
SCALE=0.015806
LM=14
1731.00000 2394.00000
1711.00000 2266.00000
1832.00000 2000.00000
1811.00000 1956.00000
1764.00000 1934.00000
1790.00000 1864.00000
1744.00000 1800.00000
1737.00000 1731.00000
1697.00000 1713.00000
1700.00000 1653.00000
1631.00000 1567.00000
1676.00000 1597.00000
1397.00000 1549.00000
1122.00000 2068.00000
IMAGE=la_m_526_12.JPG
ID=100 
SCALE=0.015139
LM=14
1622.00000 2607.00000
1592.00000 2511.00000
1693.00000 2287.00000
1662.00000 2240.00000
1619.00000 2220.00000
1660.00000 2152.00000
1595.00000 2082.00000
1595.00000 2002.00000
1557.00000 1990.00000
1555.00000 1947.00000
1488.00000 1857.00000
1533.00000 1893.00000
1256.00000 1835.00000
986.00000 2400.00000
IMAGE=la_m_530_12.JPG
ID=101 
SCALE=0.015553
LM=14
1668.00000 2032.00000
1658.00000 1944.00000
1790.00000 1693.00000
1756.00000 1638.00000
1712.00000 1611.00000
1728.00000 1516.00000
1703.00000 1464.00000
1712.00000 1400.00000
1660.00000 1333.00000
1648.00000 1287.00000
1585.00000 1203.00000
1628.00000 1239.00000
1340.00000 1113.00000
1001.00000 1602.00000
IMAGE=la_m_545_12.JPG
ID=102 
SCALE=0.018860
LM=14
1931.00000 2399.00000
1920.00000 2281.00000
2068.00000 1996.00000
2039.00000 1944.00000
1986.00000 1920.00000
2024.00000 1827.00000
1962.00000 1754.00000
1962.00000 1667.00000
1879.00000 1621.00000
1862.00000 1565.00000
1784.00000 1482.00000
1832.00000 1511.00000
1555.00000 1486.00000
1309.00000 2079.00000
IMAGE=la_m_560_12.JPG
ID=103 
SCALE=0.016526
LM=14
1863.00000 2226.00000
1836.00000 2092.00000
1981.00000 1761.00000
1940.00000 1693.00000
1895.00000 1674.00000
1945.00000 1593.00000
1898.00000 1484.00000
1910.00000 1375.00000
1859.00000 1316.00000
1859.00000 1243.00000
1787.00000 1136.00000
1836.00000 1176.00000
1405.00000 1101.00000
1108.00000 1837.00000
IMAGE=la_m_582_12.JPG
ID=104 
SCALE=0.012472
LM=14
1823.00000 2134.00000
1801.00000 2038.00000
1939.00000 1776.00000
1917.00000 1729.00000
1886.00000 1702.00000
1924.00000 1613.00000
1898.00000 1548.00000
1900.00000 1483.00000
1858.00000 1418.00000
1858.00000 1366.00000
1777.00000 1246.00000
1827.00000 1293.00000
1456.00000 1150.00000
1217.00000 1859.00000
IMAGE=la_m_586_12.JPG
ID=105 
SCALE=0.015025
LM=14
1923.00000 2545.00000
1897.00000 2431.00000
2036.00000 2203.00000
2005.00000 2153.00000
1951.00000 2127.00000
1993.00000 2059.00000
1965.00000 1983.00000
1972.00000 1899.00000
1930.00000 1861.00000
1923.00000 1793.00000
1843.00000 1704.00000
1891.00000 1735.00000
1533.00000 1729.00000
1339.00000 2308.00000
IMAGE=la_m_588_12.JPG
ID=106 
SCALE=0.015665
LM=14
1668.00000 2363.00000
1661.00000 2238.00000
1835.00000 1902.00000
1796.00000 1832.00000
1737.00000 1809.00000
1771.00000 1742.00000
1714.00000 1640.00000
1717.00000 1557.00000
1649.00000 1508.00000
1653.00000 1449.00000
1578.00000 1342.00000
1631.00000 1386.00000
1330.00000 1316.00000
1059.00000 2063.00000
IMAGE=la_m_602_12.JPG
ID=107 
SCALE=0.013145
LM=14
1640.00000 2326.00000
1623.00000 2244.00000
1701.00000 2062.00000
1683.00000 2033.00000
1643.00000 2018.00000
1651.00000 1968.00000
1632.00000 1930.00000
1653.00000 1884.00000
1621.00000 1844.00000
1620.00000 1796.00000
1567.00000 1721.00000
1606.00000 1750.00000
1387.00000 1697.00000
1239.00000 2109.00000
IMAGE=la_m_611_12.JPG
ID=108 
SCALE=0.023051
LM=14
1691.00000 2739.00000
1681.00000 2668.00000
1759.00000 2494.00000
1741.00000 2461.00000
1709.00000 2443.00000
1732.00000 2398.00000
1688.00000 2333.00000
1716.00000 2286.00000
1680.00000 2254.00000
1682.00000 2211.00000
1642.00000 2143.00000
1669.00000 2171.00000
1444.00000 2096.00000
1238.00000 2516.00000
IMAGE=la_m_613_12.JPG
ID=109 
SCALE=0.024196
LM=14
1658.00000 2424.00000
1651.00000 2353.00000
1749.00000 2188.00000
1729.00000 2149.00000
1697.00000 2129.00000
1708.00000 2071.00000
1669.00000 2020.00000
1690.00000 1974.00000
1666.00000 1941.00000
1661.00000 1907.00000
1611.00000 1827.00000
1642.00000 1861.00000
1395.00000 1750.00000
1264.00000 2157.00000
IMAGE=la_m_616_12.JPG
ID=110 
SCALE=0.023165
LM=14
1525.00000 2230.00000
1513.00000 2135.00000
1631.00000 1891.00000
1605.00000 1846.00000
1574.00000 1828.00000
1603.00000 1773.00000
1572.00000 1709.00000
1560.00000 1643.00000
1513.00000 1600.00000
1507.00000 1565.00000
1452.00000 1491.00000
1492.00000 1523.00000
1253.00000 1474.00000
1031.00000 1918.00000
IMAGE=la_m_620_12.JPG
ID=111 
SCALE=0.018405
LM=14
1948.00000 2135.00000
1929.00000 2010.00000
2029.00000 1697.00000
1991.00000 1632.00000
1934.00000 1603.00000
1962.00000 1497.00000
1919.00000 1438.00000
1930.00000 1351.00000
1891.00000 1296.00000
1894.00000 1214.00000
1749.00000 1050.00000
1843.00000 1110.00000
1409.00000 1065.00000
1070.00000 1756.00000
IMAGE=la_m_622_12.JPG
ID=112 
SCALE=0.013817
LM=14
2170.00000 2251.00000
2139.00000 2090.00000
2296.00000 1717.00000
2247.00000 1645.00000
2182.00000 1607.00000
2213.00000 1493.00000
2094.00000 1402.00000
2069.00000 1281.00000
2036.00000 1262.00000
2043.00000 1189.00000
1919.00000 1058.00000
1997.00000 1107.00000
1529.00000 1074.00000
1100.00000 1805.00000
IMAGE=la_m_631_12.JPG
ID=113 
SCALE=0.012580
LM=14
2375.00000 2296.00000
2335.00000 2110.00000
2468.00000 1723.00000
2415.00000 1661.00000
2367.00000 1644.00000
2374.00000 1527.00000
2305.00000 1448.00000
2324.00000 1314.00000
2261.00000 1265.00000
2260.00000 1189.00000
2176.00000 1077.00000
2238.00000 1127.00000
1888.00000 1042.00000
1430.00000 1835.00000
IMAGE=la_m_635_12.JPG
ID=114 
SCALE=0.012133
LM=14
1967.00000 2252.00000
1939.00000 2110.00000
2076.00000 1853.00000
2056.00000 1811.00000
1995.00000 1777.00000
2044.00000 1666.00000
1993.00000 1601.00000
2007.00000 1521.00000
1951.00000 1460.00000
1947.00000 1408.00000
1886.00000 1306.00000
1926.00000 1352.00000
1607.00000 1288.00000
1324.00000 1900.00000
IMAGE=la_m_641_12.JPG
ID=115 
SCALE=0.014603
LM=14
1946.00000 2074.00000
1890.00000 1953.00000
1991.00000 1647.00000
1957.00000 1592.00000
1889.00000 1560.00000
1933.00000 1485.00000
1875.00000 1400.00000
1891.00000 1293.00000
1836.00000 1273.00000
1838.00000 1215.00000
1760.00000 1083.00000
1815.00000 1145.00000
1322.00000 983.00000
1087.00000 1787.00000
IMAGE=la_m_642_12.JPG
ID=116 
SCALE=0.012906
LM=14
1628.00000 2319.00000
1605.00000 2196.00000
1766.00000 1897.00000
1741.00000 1848.00000
1680.00000 1793.00000
1720.00000 1669.00000
1661.00000 1582.00000
1671.00000 1490.00000
1603.00000 1419.00000
1616.00000 1345.00000
1543.00000 1233.00000
1595.00000 1280.00000
1150.00000 1153.00000
858.00000 1915.00000
IMAGE=la_m_648_12.JPG
ID=117 
SCALE=0.012290
LM=14
1726.00000 2366.00000
1703.00000 2181.00000
1917.00000 1796.00000
1887.00000 1716.00000
1823.00000 1667.00000
1867.00000 1535.00000
1836.00000 1448.00000
1840.00000 1350.00000
1779.00000 1250.00000
1781.00000 1149.00000
1700.00000 984.00000
1760.00000 1059.00000
1270.00000 860.00000
830.00000 1757.00000
IMAGE=la_m_649_12.JPG
ID=118 
SCALE=0.011295
LM=14
1653.00000 2165.00000
1641.00000 2030.00000
1796.00000 1753.00000
1757.00000 1686.00000
1689.00000 1649.00000
1741.00000 1561.00000
1686.00000 1470.00000
1689.00000 1379.00000
1605.00000 1316.00000
1565.00000 1240.00000
1478.00000 1143.00000
1528.00000 1188.00000
1238.00000 1105.00000
914.00000 1859.00000
IMAGE=la_m_651_12.JPG
ID=119 
SCALE=0.013095
LM=14
1796.00000 3151.00000
1770.00000 3023.00000
1898.00000 2725.00000
1854.00000 2673.00000
1808.00000 2665.00000
1826.00000 2602.00000
1799.00000 2526.00000
1831.00000 2460.00000
1794.00000 2395.00000
1801.00000 2294.00000
1696.00000 2173.00000
1770.00000 2213.00000
1429.00000 2149.00000
1099.00000 2871.00000
IMAGE=la_m_002_15.JPG
ID=120 
SCALE=0.015238
LM=14
1793.00000 2830.00000
1767.00000 2718.00000
1924.00000 2437.00000
1900.00000 2389.00000
1843.00000 2362.00000
1861.00000 2281.00000
1833.00000 2211.00000
1841.00000 2135.00000
1781.00000 2083.00000
1781.00000 2040.00000
1685.00000 1930.00000
1755.00000 1972.00000
1476.00000 1982.00000
1231.00000 2552.00000
IMAGE=la_m_005_15.JPG
ID=121 
SCALE=0.015096
LM=14
1926.00000 2781.00000
1908.00000 2657.00000
2036.00000 2435.00000
2013.00000 2386.00000
1957.00000 2357.00000
1981.00000 2297.00000
1945.00000 2218.00000
1969.00000 2143.00000
1932.00000 2094.00000
1946.00000 2015.00000
1860.00000 1900.00000
1921.00000 1945.00000
1645.00000 1838.00000
1297.00000 2400.00000
IMAGE=la_m_006_15.JPG
ID=122 
SCALE=0.015175
LM=14
1832.00000 2717.00000
1824.00000 2619.00000
1946.00000 2341.00000
1922.00000 2299.00000
1877.00000 2279.00000
1907.00000 2207.00000
1878.00000 2134.00000
1889.00000 2069.00000
1841.00000 2012.00000
1840.00000 1962.00000
1747.00000 1851.00000
1812.00000 1897.00000
1511.00000 1859.00000
1266.00000 2398.00000
IMAGE=la_m_010_15.JPG
ID=123 
SCALE=0.015134
LM=14
1541.00000 2677.00000
1520.00000 2566.00000
1688.00000 2290.00000
1651.00000 2237.00000
1607.00000 2223.00000
1623.00000 2135.00000
1580.00000 2064.00000
1593.00000 1983.00000
1535.00000 1951.00000
1537.00000 1899.00000
1446.00000 1802.00000
1508.00000 1838.00000
1254.00000 1803.00000
970.00000 2341.00000
IMAGE=la_m_011_15.JPG
ID=124 
SCALE=0.015175
LM=14
1627.00000 2754.00000
1626.00000 2646.00000
1756.00000 2344.00000
1723.00000 2286.00000
1674.00000 2263.00000
1675.00000 2177.00000
1650.00000 2114.00000
1690.00000 2043.00000
1634.00000 1964.00000
1602.00000 1879.00000
1507.00000 1777.00000
1568.00000 1814.00000
1307.00000 1801.00000
1012.00000 2445.00000
IMAGE=la_m_014_15.JPG
ID=125 
SCALE=0.015136
LM=14
1483.00000 2683.00000
1487.00000 2608.00000
1652.00000 2298.00000
1622.00000 2244.00000
1576.00000 2221.00000
1571.00000 2137.00000
1531.00000 2079.00000
1542.00000 1995.00000
1496.00000 1955.00000
1506.00000 1907.00000
1410.00000 1755.00000
1474.00000 1816.00000
1193.00000 1716.00000
909.00000 2300.00000
IMAGE=la_m_015_15.JPG
ID=126 
SCALE=0.015136
LM=14
1692.00000 2816.00000
1656.00000 2688.00000
1809.00000 2427.00000
1780.00000 2386.00000
1718.00000 2347.00000
1751.00000 2247.00000
1711.00000 2168.00000
1743.00000 2080.00000
1692.00000 2021.00000
1688.00000 1968.00000
1580.00000 1836.00000
1652.00000 1881.00000
1300.00000 1848.00000
1009.00000 2426.00000
IMAGE=la_m_016_15.JPG
ID=127 
SCALE=0.015134
LM=14
1958.00000 3691.00000
1943.00000 3572.00000
2114.00000 3279.00000
2080.00000 3221.00000
2032.00000 3189.00000
2062.00000 3095.00000
2031.00000 3021.00000
2053.00000 2957.00000
2015.00000 2888.00000
2042.00000 2781.00000
1930.00000 2654.00000
2011.00000 2702.00000
1632.00000 2641.00000
1273.00000 3320.00000
IMAGE=la_m_023_15.JPG
ID=128 
SCALE=0.013927
LM=14
1485.00000 3055.00000
1441.00000 2925.00000
1583.00000 2653.00000
1535.00000 2590.00000
1467.00000 2575.00000
1487.00000 2518.00000
1423.00000 2411.00000
1449.00000 2311.00000
1395.00000 2251.00000
1398.00000 2171.00000
1287.00000 2034.00000
1365.00000 2086.00000
976.00000 1947.00000
731.00000 2733.00000
IMAGE=la_m_034_15.JPG
ID=129 
SCALE=0.013849
LM=14
1345.00000 3433.00000
1335.00000 3306.00000
1501.00000 3007.00000
1467.00000 2939.00000
1418.00000 2899.00000
1428.00000 2801.00000
1385.00000 2714.00000
1401.00000 2618.00000
1327.00000 2558.00000
1317.00000 2519.00000
1165.00000 2399.00000
1250.00000 2449.00000
1029.00000 2402.00000
698.00000 3072.00000
IMAGE=la_m_045_15.JPG
ID=130 
SCALE=0.013920
LM=14
1425.00000 2908.00000
1403.00000 2790.00000
1543.00000 2527.00000
1516.00000 2480.00000
1464.00000 2445.00000
1488.00000 2369.00000
1453.00000 2299.00000
1453.00000 2225.00000
1399.00000 2187.00000
1398.00000 2150.00000
1309.00000 2051.00000
1369.00000 2091.00000
1058.00000 2023.00000
849.00000 2597.00000
IMAGE=la_m_054_15.JPG
ID=131 
SCALE=0.015102
LM=14
1565.00000 3276.00000
1526.00000 3157.00000
1666.00000 2875.00000
1632.00000 2826.00000
1592.00000 2798.00000
1604.00000 2692.00000
1563.00000 2615.00000
1577.00000 2544.00000
1523.00000 2493.00000
1529.00000 2402.00000
1435.00000 2295.00000
1503.00000 2337.00000
1130.00000 2307.00000
878.00000 2995.00000
IMAGE=la_m_059_15.JPG
ID=132 
SCALE=0.015055
LM=14
1408.00000 2858.00000
1401.00000 2710.00000
1550.00000 2436.00000
1527.00000 2391.00000
1478.00000 2350.00000
1509.00000 2243.00000
1461.00000 2160.00000
1471.00000 2074.00000
1417.00000 2023.00000
1422.00000 1934.00000
1316.00000 1830.00000
1386.00000 1864.00000
1062.00000 1813.00000
683.00000 2464.00000
IMAGE=la_m_071_15.JPG
ID=133 
SCALE=0.014422
LM=14
1851.00000 2971.00000
1834.00000 2855.00000
1988.00000 2518.00000
1950.00000 2459.00000
1893.00000 2424.00000
1895.00000 2335.00000
1834.00000 2264.00000
1851.00000 2187.00000
1784.00000 2114.00000
1784.00000 2063.00000
1674.00000 1929.00000
1752.00000 1977.00000
1449.00000 1914.00000
1152.00000 2622.00000
IMAGE=la_m_072_15.JPG
ID=134 
SCALE=0.014481
LM=14
1662.00000 2470.00000
1641.00000 2386.00000
1749.00000 2136.00000
1713.00000 2093.00000
1673.00000 2084.00000
1677.00000 2020.00000
1647.00000 1943.00000
1670.00000 1864.00000
1613.00000 1821.00000
1613.00000 1785.00000
1504.00000 1663.00000
1580.00000 1705.00000
1288.00000 1701.00000
1138.00000 2239.00000
IMAGE=la_m_076_15.JPG
ID=135 
SCALE=0.017007
LM=14
1680.00000 2650.00000
1664.00000 2547.00000
1781.00000 2283.00000
1750.00000 2238.00000
1690.00000 2215.00000
1697.00000 2140.00000
1648.00000 2084.00000
1644.00000 2019.00000
1579.00000 1989.00000
1586.00000 1939.00000
1521.00000 1856.00000
1570.00000 1888.00000
1329.00000 1826.00000
1126.00000 2389.00000
IMAGE=la_m_078_15.JPG
ID=136 
SCALE=0.017061
LM=14
1388.00000 2748.00000
1359.00000 2647.00000
1474.00000 2428.00000
1450.00000 2385.00000
1407.00000 2363.00000
1449.00000 2273.00000
1398.00000 2196.00000
1406.00000 2125.00000
1366.00000 2068.00000
1363.00000 2037.00000
1245.00000 1919.00000
1322.00000 1962.00000
1016.00000 1938.00000
730.00000 2474.00000
IMAGE=la_m_084_15.JPG
ID=137 
SCALE=0.017051
LM=14
1453.00000 2865.00000
1425.00000 2759.00000
1537.00000 2490.00000
1501.00000 2442.00000
1460.00000 2430.00000
1483.00000 2366.00000
1464.00000 2317.00000
1477.00000 2275.00000
1437.00000 2207.00000
1444.00000 2146.00000
1358.00000 2048.00000
1420.00000 2084.00000
1054.00000 1999.00000
851.00000 2594.00000
IMAGE=la_m_085_15.JPG
ID=138 
SCALE=0.017058
LM=14
1468.00000 2651.00000
1443.00000 2552.00000
1549.00000 2334.00000
1523.00000 2295.00000
1476.00000 2266.00000
1485.00000 2192.00000
1443.00000 2150.00000
1446.00000 2083.00000
1391.00000 2043.00000
1379.00000 1997.00000
1270.00000 1903.00000
1342.00000 1944.00000
1088.00000 1899.00000
872.00000 2468.00000
IMAGE=la_m_086_15.JPG
ID=139 
SCALE=0.017058
LM=14
1551.00000 2957.00000
1542.00000 2879.00000
1713.00000 2599.00000
1687.00000 2555.00000
1650.00000 2521.00000
1664.00000 2467.00000
1625.00000 2381.00000
1654.00000 2307.00000
1623.00000 2266.00000
1620.00000 2191.00000
1535.00000 2082.00000
1590.00000 2123.00000
1280.00000 2051.00000
930.00000 2562.00000
IMAGE=la_m_098_15.JPG
ID=140 
SCALE=0.015416
LM=14
2169.00000 2500.00000
2158.00000 2398.00000
2295.00000 2140.00000
2262.00000 2086.00000
2210.00000 2051.00000
2236.00000 1957.00000
2197.00000 1890.00000
2205.00000 1812.00000
2158.00000 1764.00000
2160.00000 1725.00000
2041.00000 1580.00000
2123.00000 1635.00000
1782.00000 1561.00000
1518.00000 2154.00000
IMAGE=la_m_105_15.JPG
ID=141 
SCALE=0.014970
LM=14
2055.00000 2735.00000
2029.00000 2627.00000
2170.00000 2302.00000
2128.00000 2235.00000
2065.00000 2206.00000
2084.00000 2104.00000
2020.00000 2023.00000
2036.00000 1939.00000
2004.00000 1894.00000
2026.00000 1797.00000
1915.00000 1658.00000
1989.00000 1709.00000
1532.00000 1625.00000
1246.00000 2341.00000
IMAGE=la_m_110_15.JPG
ID=142 
SCALE=0.012520
LM=14
2198.00000 2572.00000
2159.00000 2435.00000
2320.00000 2152.00000
2290.00000 2088.00000
2227.00000 2045.00000
2247.00000 1961.00000
2227.00000 1877.00000
2246.00000 1790.00000
2197.00000 1725.00000
2179.00000 1666.00000
1996.00000 1483.00000
2096.00000 1572.00000
1723.00000 1502.00000
1376.00000 2163.00000
IMAGE=la_m_111_15.JPG
ID=143 
SCALE=0.012755
LM=14
2115.00000 2527.00000
2104.00000 2410.00000
2312.00000 2084.00000
2270.00000 2014.00000
2226.00000 1981.00000
2241.00000 1908.00000
2201.00000 1805.00000
2196.00000 1694.00000
2145.00000 1634.00000
2110.00000 1569.00000
1943.00000 1416.00000
2039.00000 1492.00000
1709.00000 1396.00000
1371.00000 2046.00000
IMAGE=la_m_112_15.JPG
ID=144 
SCALE=0.012459
LM=14
1685.00000 2839.00000
1679.00000 2729.00000
1863.00000 2468.00000
1833.00000 2417.00000
1788.00000 2388.00000
1829.00000 2285.00000
1788.00000 2190.00000
1810.00000 2107.00000
1761.00000 2054.00000
1739.00000 1997.00000
1641.00000 1888.00000
1702.00000 1931.00000
1400.00000 1817.00000
1044.00000 2447.00000
IMAGE=la_m_166_15.JPG
ID=145 
SCALE=0.014531
LM=14
1707.00000 3036.00000
1698.00000 2939.00000
1873.00000 2690.00000
1848.00000 2635.00000
1806.00000 2597.00000
1829.00000 2518.00000
1796.00000 2433.00000
1810.00000 2345.00000
1756.00000 2310.00000
1755.00000 2254.00000
1646.00000 2107.00000
1722.00000 2170.00000
1412.00000 2117.00000
1084.00000 2683.00000
IMAGE=la_m_169_15.JPG
ID=146 
SCALE=0.014487
LM=14
1835.00000 2623.00000
1804.00000 2505.00000
1954.00000 2254.00000
1916.00000 2198.00000
1857.00000 2181.00000
1893.00000 2098.00000
1835.00000 2024.00000
1847.00000 1945.00000
1795.00000 1882.00000
1797.00000 1831.00000
1703.00000 1712.00000
1767.00000 1756.00000
1530.00000 1669.00000
1198.00000 2321.00000
IMAGE=la_m_170_15.JPG
ID=147 
SCALE=0.014488
LM=14
2191.00000 2704.00000
2166.00000 2576.00000
2319.00000 2282.00000
2283.00000 2225.00000
2230.00000 2190.00000
2253.00000 2093.00000
2198.00000 2026.00000
2195.00000 1948.00000
2120.00000 1885.00000
2108.00000 1820.00000
2010.00000 1724.00000
2071.00000 1756.00000
1763.00000 1735.00000
1514.00000 2400.00000
IMAGE=la_m_172_15.JPG
ID=148 
SCALE=0.014488
LM=14
1944.00000 3067.00000
1918.00000 2944.00000
2061.00000 2657.00000
2031.00000 2601.00000
1985.00000 2564.00000
2020.00000 2473.00000
1999.00000 2393.00000
2003.00000 2336.00000
1979.00000 2283.00000
1990.00000 2184.00000
1899.00000 2078.00000
1959.00000 2119.00000
1570.00000 2031.00000
1259.00000 2681.00000
IMAGE=la_m_173_15.JPG
ID=149 
SCALE=0.014487
LM=14
1352.00000 2958.00000
1325.00000 2836.00000
1526.00000 2552.00000
1496.00000 2501.00000
1441.00000 2473.00000
1470.00000 2359.00000
1410.00000 2290.00000
1420.00000 2208.00000
1371.00000 2159.00000
1375.00000 2074.00000
1291.00000 1961.00000
1351.00000 2006.00000
956.00000 1914.00000
671.00000 2623.00000
IMAGE=la_m_197_15.JPG
ID=150 
SCALE=0.013797
LM=14
1113.00000 3132.00000
1088.00000 2996.00000
1236.00000 2680.00000
1205.00000 2632.00000
1150.00000 2602.00000
1194.00000 2532.00000
1141.00000 2440.00000
1143.00000 2345.00000
1086.00000 2312.00000
1077.00000 2258.00000
975.00000 2130.00000
1045.00000 2182.00000
742.00000 2118.00000
437.00000 2771.00000
IMAGE=la_m_198_15.JPG
ID=151 
SCALE=0.013848
LM=14
1148.00000 3239.00000
1136.00000 3139.00000
1285.00000 2855.00000
1250.00000 2804.00000
1198.00000 2782.00000
1202.00000 2690.00000
1153.00000 2621.00000
1162.00000 2546.00000
1121.00000 2516.00000
1112.00000 2458.00000
993.00000 2311.00000
1069.00000 2368.00000
772.00000 2271.00000
478.00000 2968.00000
IMAGE=la_m_202_15.JPG
ID=152 
SCALE=0.013660
LM=14
1213.00000 3094.00000
1200.00000 2963.00000
1322.00000 2648.00000
1273.00000 2590.00000
1217.00000 2577.00000
1223.00000 2498.00000
1175.00000 2434.00000
1181.00000 2355.00000
1137.00000 2296.00000
1131.00000 2240.00000
1042.00000 2141.00000
1100.00000 2179.00000
732.00000 2148.00000
477.00000 2766.00000
IMAGE=la_m_204_15.JPG
ID=153 
SCALE=0.013882
LM=14
1361.00000 2772.00000
1319.00000 2620.00000
1469.00000 2295.00000
1428.00000 2248.00000
1372.00000 2224.00000
1393.00000 2143.00000
1313.00000 2058.00000
1315.00000 1968.00000
1254.00000 1919.00000
1249.00000 1847.00000
1157.00000 1741.00000
1221.00000 1782.00000
885.00000 1775.00000
635.00000 2494.00000
IMAGE=la_m_205_15.JPG
ID=154 
SCALE=0.013845
LM=14
1616.00000 3224.00000
1577.00000 3092.00000
1726.00000 2792.00000
1683.00000 2736.00000
1636.00000 2725.00000
1661.00000 2636.00000
1610.00000 2561.00000
1613.00000 2476.00000
1574.00000 2435.00000
1589.00000 2348.00000
1494.00000 2254.00000
1556.00000 2284.00000
1181.00000 2236.00000
837.00000 2920.00000
IMAGE=la_m_207_15.JPG
ID=155 
SCALE=0.013655
LM=14
1317.00000 2919.00000
1275.00000 2778.00000
1423.00000 2476.00000
1385.00000 2419.00000
1326.00000 2396.00000
1378.00000 2295.00000
1333.00000 2220.00000
1360.00000 2143.00000
1298.00000 2054.00000
1299.00000 1990.00000
1200.00000 1871.00000
1266.00000 1911.00000
926.00000 1829.00000
526.00000 2552.00000
IMAGE=la_m_211_15.JPG
ID=156 
SCALE=0.013698
LM=14
1851.00000 3499.00000
1810.00000 3345.00000
1923.00000 3064.00000
1884.00000 3005.00000
1834.00000 2990.00000
1867.00000 2891.00000
1840.00000 2829.00000
1860.00000 2748.00000
1792.00000 2679.00000
1785.00000 2630.00000
1688.00000 2521.00000
1750.00000 2561.00000
1470.00000 2548.00000
1150.00000 3230.00000
IMAGE=la_m_214_15.JPG
ID=157 
SCALE=0.013888
LM=14
2191.00000 3301.00000
2160.00000 3176.00000
2264.00000 2893.00000
2224.00000 2837.00000
2172.00000 2812.00000
2192.00000 2729.00000
2154.00000 2649.00000
2166.00000 2586.00000
2124.00000 2528.00000
2111.00000 2482.00000
1986.00000 2354.00000
2070.00000 2407.00000
1772.00000 2331.00000
1473.00000 3025.00000
IMAGE=la_m_222_15.JPG
ID=158 
SCALE=0.013927
LM=14
1977.00000 3405.00000
1953.00000 3306.00000
2109.00000 3013.00000
2074.00000 2961.00000
2029.00000 2935.00000
2079.00000 2853.00000
2025.00000 2761.00000
2042.00000 2671.00000
1974.00000 2613.00000
1968.00000 2552.00000
1873.00000 2439.00000
1934.00000 2481.00000
1651.00000 2400.00000
1248.00000 3055.00000
IMAGE=la_m_229_15.JPG
ID=159 
SCALE=0.013927
LM=14
1933.00000 3109.00000
1915.00000 2980.00000
2076.00000 2645.00000
2043.00000 2587.00000
1989.00000 2568.00000
2011.00000 2484.00000
1975.00000 2385.00000
1984.00000 2292.00000
1906.00000 2221.00000
1907.00000 2170.00000
1805.00000 2058.00000
1874.00000 2101.00000
1534.00000 2078.00000
1316.00000 2733.00000
IMAGE=la_m_239_15.JPG
ID=160 
SCALE=0.013966
LM=14
1508.00000 3079.00000
1492.00000 2965.00000
1633.00000 2672.00000
1602.00000 2617.00000
1561.00000 2585.00000
1569.00000 2508.00000
1537.00000 2446.00000
1547.00000 2369.00000
1501.00000 2329.00000
1516.00000 2254.00000
1438.00000 2141.00000
1493.00000 2187.00000
1193.00000 2114.00000
833.00000 2776.00000
IMAGE=la_m_241_15.JPG
ID=161 
SCALE=0.014789
LM=14
1561.00000 2881.00000
1521.00000 2737.00000
1635.00000 2447.00000
1602.00000 2402.00000
1555.00000 2387.00000
1568.00000 2320.00000
1548.00000 2247.00000
1557.00000 2170.00000
1499.00000 2125.00000
1503.00000 2063.00000
1407.00000 1955.00000
1471.00000 1992.00000
1158.00000 1953.00000
819.00000 2590.00000
IMAGE=la_m_252_15.JPG
ID=162 
SCALE=0.014790
LM=14
2180.00000 3165.00000
2142.00000 3036.00000
2329.00000 2787.00000
2296.00000 2734.00000
2231.00000 2698.00000
2274.00000 2632.00000
2254.00000 2559.00000
2260.00000 2494.00000
2234.00000 2461.00000
2263.00000 2362.00000
2158.00000 2229.00000
2227.00000 2274.00000
1820.00000 2184.00000
1501.00000 2778.00000
IMAGE=la_m_253_15.JPG
ID=163 
SCALE=0.014680
LM=14
2188.00000 2883.00000
2134.00000 2734.00000
2271.00000 2449.00000
2225.00000 2384.00000
2163.00000 2365.00000
2173.00000 2280.00000
2136.00000 2208.00000
2174.00000 2138.00000
2136.00000 2060.00000
2142.00000 1986.00000
2052.00000 1867.00000
2115.00000 1910.00000
1786.00000 1850.00000
1406.00000 2578.00000
IMAGE=la_m_263_15.JPG
ID=164 
SCALE=0.013764
LM=14
2384.00000 3384.00000
2337.00000 3216.00000
2497.00000 2952.00000
2466.00000 2898.00000
2405.00000 2864.00000
2439.00000 2777.00000
2404.00000 2706.00000
2421.00000 2631.00000
2377.00000 2597.00000
2380.00000 2521.00000
2269.00000 2389.00000
2343.00000 2434.00000
1986.00000 2376.00000
1701.00000 3108.00000
IMAGE=la_m_265_15.JPG
ID=165 
SCALE=0.013765
LM=14
1898.00000 3262.00000
1879.00000 3142.00000
2056.00000 2832.00000
2017.00000 2765.00000
1948.00000 2732.00000
1994.00000 2624.00000
1947.00000 2544.00000
1950.00000 2463.00000
1897.00000 2408.00000
1891.00000 2360.00000
1727.00000 2174.00000
1836.00000 2252.00000
1548.00000 2208.00000
1174.00000 2872.00000
IMAGE=la_m_268_15.JPG
ID=166 
SCALE=0.013762
LM=14
2212.00000 3043.00000
2196.00000 2905.00000
2355.00000 2612.00000
2329.00000 2568.00000
2281.00000 2538.00000
2330.00000 2442.00000
2267.00000 2352.00000
2301.00000 2263.00000
2242.00000 2211.00000
2242.00000 2168.00000
2129.00000 2030.00000
2208.00000 2086.00000
1896.00000 1983.00000
1566.00000 2608.00000
IMAGE=la_m_278_15.JPG
ID=167 
SCALE=0.013734
LM=14
2150.00000 2776.00000
2109.00000 2643.00000
2272.00000 2403.00000
2249.00000 2349.00000
2198.00000 2304.00000
2218.00000 2206.00000
2147.00000 2134.00000
2149.00000 2055.00000
2102.00000 2017.00000
2113.00000 1951.00000
2039.00000 1845.00000
2094.00000 1888.00000
1763.00000 1805.00000
1488.00000 2474.00000
IMAGE=la_m_279_15.JPG
ID=168 
SCALE=0.014119
LM=14
1693.00000 2142.00000
1665.00000 2023.00000
1828.00000 1736.00000
1794.00000 1683.00000
1737.00000 1659.00000
1762.00000 1529.00000
1719.00000 1464.00000
1733.00000 1417.00000
1687.00000 1333.00000
1679.00000 1286.00000
1545.00000 1153.00000
1626.00000 1200.00000
1308.00000 1185.00000
993.00000 1797.00000
IMAGE=la_m_281_15.JPG
ID=169 
SCALE=0.014084
LM=14
1589.00000 3701.00000
1551.00000 3570.00000
1711.00000 3260.00000
1681.00000 3207.00000
1634.00000 3175.00000
1671.00000 3067.00000
1629.00000 2997.00000
1642.00000 2913.00000
1609.00000 2861.00000
1602.00000 2768.00000
1509.00000 2655.00000
1572.00000 2695.00000
1266.00000 2630.00000
879.00000 3299.00000
IMAGE=la_m_282_15.JPG
ID=170 
SCALE=0.013998
LM=14
2305.00000 2828.00000
2255.00000 2695.00000
2400.00000 2444.00000
2374.00000 2393.00000
2326.00000 2356.00000
2356.00000 2244.00000
2299.00000 2178.00000
2308.00000 2093.00000
2248.00000 2036.00000
2242.00000 1980.00000
2151.00000 1859.00000
2213.00000 1909.00000
1896.00000 1786.00000
1542.00000 2562.00000
IMAGE=la_m_285_15.JPG
ID=171 
SCALE=0.014081
LM=14
1832.00000 3256.00000
1814.00000 3152.00000
1972.00000 2837.00000
1936.00000 2785.00000
1881.00000 2763.00000
1930.00000 2670.00000
1881.00000 2585.00000
1916.00000 2508.00000
1873.00000 2436.00000
1872.00000 2370.00000
1782.00000 2245.00000
1844.00000 2289.00000
1442.00000 2211.00000
1216.00000 2863.00000
IMAGE=la_m_286_15.JPG
ID=172 
SCALE=0.014204
LM=14
2164.00000 2773.00000
2141.00000 2650.00000
2267.00000 2346.00000
2235.00000 2291.00000
2174.00000 2262.00000
2211.00000 2186.00000
2161.00000 2099.00000
2187.00000 2006.00000
2133.00000 1957.00000
2128.00000 1919.00000
2027.00000 1800.00000
2093.00000 1849.00000
1781.00000 1809.00000
1519.00000 2462.00000
IMAGE=la_m_289_15.JPG
ID=173 
SCALE=0.014079
LM=14
2011.00000 3678.00000
1987.00000 3570.00000
2095.00000 3338.00000
2073.00000 3299.00000
2031.00000 3263.00000
2043.00000 3210.00000
1999.00000 3140.00000
2000.00000 3077.00000
1971.00000 3043.00000
1981.00000 2971.00000
1916.00000 2889.00000
1961.00000 2918.00000
1682.00000 2851.00000
1458.00000 3411.00000
IMAGE=la_m_293_15.JPG
ID=174 
SCALE=0.017884
LM=14
1766.00000 3440.00000
1758.00000 3366.00000
1899.00000 3129.00000
1870.00000 3090.00000
1822.00000 3061.00000
1843.00000 2969.00000
1798.00000 2910.00000
1826.00000 2837.00000
1769.00000 2789.00000
1764.00000 2757.00000
1676.00000 2664.00000
1730.00000 2705.00000
1548.00000 2651.00000
1254.00000 3168.00000
IMAGE=la_m_295_15.JPG
ID=175 
SCALE=0.017784
LM=14
1961.00000 3241.00000
1955.00000 3159.00000
2085.00000 2904.00000
2061.00000 2863.00000
2013.00000 2836.00000
2050.00000 2772.00000
2007.00000 2691.00000
2022.00000 2613.00000
1968.00000 2576.00000
1947.00000 2526.00000
1857.00000 2430.00000
1916.00000 2469.00000
1662.00000 2438.00000
1412.00000 2941.00000
IMAGE=la_m_296_15.JPG
ID=176 
SCALE=0.017640
LM=14
2006.00000 3890.00000
1988.00000 3779.00000
2107.00000 3526.00000
2078.00000 3483.00000
2032.00000 3459.00000
2060.00000 3380.00000
2016.00000 3316.00000
2021.00000 3253.00000
1976.00000 3205.00000
1985.00000 3131.00000
1918.00000 3040.00000
1967.00000 3076.00000
1700.00000 3011.00000
1394.00000 3604.00000
IMAGE=la_m_298_15.JPG
ID=177 
SCALE=0.017761
LM=14
1778.00000 3796.00000
1761.00000 3683.00000
1909.00000 3362.00000
1869.00000 3309.00000
1807.00000 3286.00000
1821.00000 3209.00000
1773.00000 3131.00000
1795.00000 3055.00000
1754.00000 3002.00000
1778.00000 2904.00000
1684.00000 2796.00000
1748.00000 2831.00000
1445.00000 2749.00000
1076.00000 3441.00000
IMAGE=la_m_303_15.JPG
ID=178 
SCALE=0.014526
LM=14
2029.00000 3693.00000
1995.00000 3550.00000
2162.00000 3271.00000
2130.00000 3222.00000
2069.00000 3196.00000
2120.00000 3104.00000
2086.00000 3012.00000
2118.00000 2931.00000
2041.00000 2847.00000
2046.00000 2793.00000
1936.00000 2669.00000
2004.00000 2712.00000
1733.00000 2664.00000
1363.00000 3318.00000
IMAGE=la_m_320_15.JPG
ID=179 
SCALE=0.014449
LM=14
1820.00000 3459.00000
1787.00000 3324.00000
1934.00000 3062.00000
1899.00000 3004.00000
1842.00000 2979.00000
1872.00000 2879.00000
1825.00000 2804.00000
1839.00000 2720.00000
1794.00000 2648.00000
1792.00000 2585.00000
1698.00000 2475.00000
1762.00000 2516.00000
1462.00000 2467.00000
1071.00000 3165.00000
IMAGE=la_m_323_15.JPG
ID=180 
SCALE=0.014534
LM=14
1851.00000 3208.00000
1833.00000 3086.00000
2003.00000 2836.00000
1973.00000 2779.00000
1926.00000 2749.00000
1973.00000 2660.00000
1941.00000 2568.00000
1976.00000 2478.00000
1908.00000 2409.00000
1900.00000 2336.00000
1812.00000 2219.00000
1873.00000 2267.00000
1531.00000 2142.00000
1207.00000 2862.00000
IMAGE=la_m_324_15.JPG
ID=181 
SCALE=0.014575
LM=14
2104.00000 3312.00000
2045.00000 3168.00000
2171.00000 2887.00000
2133.00000 2829.00000
2072.00000 2800.00000
2091.00000 2698.00000
2057.00000 2627.00000
2062.00000 2548.00000
2010.00000 2499.00000
1979.00000 2442.00000
1823.00000 2320.00000
1913.00000 2367.00000
1493.00000 2380.00000
1347.00000 3006.00000
IMAGE=la_m_331_15.JPG
ID=182 
SCALE=0.014533
LM=14
1525.00000 2908.00000
1479.00000 2789.00000
1652.00000 2512.00000
1615.00000 2457.00000
1564.00000 2429.00000
1576.00000 2339.00000
1527.00000 2259.00000
1536.00000 2192.00000
1498.00000 2129.00000
1509.00000 2053.00000
1418.00000 1934.00000
1480.00000 1979.00000
1138.00000 1894.00000
867.00000 2526.00000
IMAGE=la_m_333_15.JPG
ID=183 
SCALE=0.014576
LM=14
1726.00000 3070.00000
1701.00000 2952.00000
1823.00000 2659.00000
1781.00000 2602.00000
1729.00000 2590.00000
1743.00000 2501.00000
1714.00000 2444.00000
1737.00000 2369.00000
1676.00000 2278.00000
1652.00000 2207.00000
1537.00000 2108.00000
1602.00000 2139.00000
1301.00000 2131.00000
1057.00000 2749.00000
IMAGE=la_m_334_15.JPG
ID=184 
SCALE=0.014576
LM=14
1890.00000 3171.00000
1843.00000 3067.00000
2004.00000 2795.00000
1969.00000 2743.00000
1904.00000 2724.00000
1956.00000 2628.00000
1925.00000 2525.00000
1945.00000 2437.00000
1904.00000 2386.00000
1917.00000 2299.00000
1823.00000 2177.00000
1887.00000 2222.00000
1508.00000 2155.00000
1154.00000 2842.00000
IMAGE=la_m_354_15.JPG
ID=185 
SCALE=0.014277
LM=14
1267.00000 2547.00000
1254.00000 2443.00000
1379.00000 2207.00000
1354.00000 2160.00000
1310.00000 2132.00000
1333.00000 2072.00000
1308.00000 1999.00000
1316.00000 1930.00000
1266.00000 1873.00000
1245.00000 1818.00000
1158.00000 1721.00000
1217.00000 1761.00000
978.00000 1676.00000
691.00000 2234.00000
IMAGE=la_m_379_15.JPG
ID=186 
SCALE=0.016177
LM=14
1770.00000 2617.00000
1740.00000 2474.00000
1842.00000 2191.00000
1800.00000 2139.00000
1747.00000 2124.00000
1751.00000 2029.00000
1720.00000 1959.00000
1739.00000 1875.00000
1680.00000 1820.00000
1682.00000 1766.00000
1605.00000 1671.00000
1655.00000 1704.00000
1353.00000 1693.00000
1109.00000 2324.00000
IMAGE=la_m_398_15.JPG
ID=187 
SCALE=0.015476
LM=14
1972.00000 3404.00000
1968.00000 3287.00000
2151.00000 3006.00000
2126.00000 2951.00000
2077.00000 2913.00000
2090.00000 2832.00000
2051.00000 2738.00000
2085.00000 2657.00000
2053.00000 2578.00000
2072.00000 2471.00000
1973.00000 2340.00000
2044.00000 2391.00000
1675.00000 2284.00000
1267.00000 3036.00000
IMAGE=la_m_406_15.JPG
ID=188 
SCALE=0.013789
LM=14
2508.00000 3133.00000
2485.00000 3010.00000
2653.00000 2704.00000
2619.00000 2667.00000
2567.00000 2626.00000
2584.00000 2543.00000
2543.00000 2445.00000
2552.00000 2350.00000
2516.00000 2317.00000
2513.00000 2254.00000
2421.00000 2140.00000
2482.00000 2181.00000
2191.00000 2158.00000
1763.00000 2810.00000
IMAGE=la_m_407_15.JPG
ID=189 
SCALE=0.013791
LM=14
2346.00000 3002.00000
2318.00000 2866.00000
2492.00000 2555.00000
2457.00000 2495.00000
2399.00000 2465.00000
2424.00000 2380.00000
2397.00000 2292.00000
2408.00000 2196.00000
2346.00000 2155.00000
2355.00000 2079.00000
2272.00000 1962.00000
2331.00000 2005.00000
1962.00000 1913.00000
1633.00000 2598.00000
IMAGE=la_m_410_15.JPG
ID=190 
SCALE=0.013779
LM=14
2009.00000 3371.00000
1978.00000 3244.00000
2094.00000 2999.00000
2062.00000 2948.00000
2011.00000 2913.00000
2049.00000 2823.00000
1982.00000 2767.00000
1975.00000 2701.00000
1917.00000 2647.00000
1913.00000 2592.00000
1845.00000 2502.00000
1889.00000 2536.00000
1659.00000 2422.00000
1326.00000 3090.00000
IMAGE=la_m_420_15.JPG
ID=191 
SCALE=0.015515
LM=14
1886.00000 2147.00000
1841.00000 2023.00000
1991.00000 1754.00000
1943.00000 1684.00000
1901.00000 1670.00000
1919.00000 1586.00000
1852.00000 1485.00000
1877.00000 1398.00000
1824.00000 1355.00000
1812.00000 1292.00000
1720.00000 1169.00000
1782.00000 1211.00000
1437.00000 1171.00000
1191.00000 1881.00000
IMAGE=la_m_421_15.JPG
ID=192 
SCALE=0.014244
LM=14
1545.00000 2673.00000
1508.00000 2569.00000
1611.00000 2276.00000
1566.00000 2214.00000
1516.00000 2202.00000
1535.00000 2119.00000
1461.00000 2067.00000
1508.00000 1977.00000
1447.00000 1922.00000
1424.00000 1857.00000
1338.00000 1766.00000
1395.00000 1803.00000
1055.00000 1752.00000
898.00000 2429.00000
IMAGE=la_m_427_15.JPG
ID=193 
SCALE=0.014039
LM=14
1573.00000 2463.00000
1552.00000 2338.00000
1665.00000 2035.00000
1630.00000 1984.00000
1576.00000 1963.00000
1597.00000 1866.00000
1554.00000 1792.00000
1577.00000 1713.00000
1522.00000 1645.00000
1520.00000 1588.00000
1434.00000 1480.00000
1495.00000 1520.00000
1188.00000 1339.00000
843.00000 2229.00000
IMAGE=la_m_428_15.JPG
ID=194 
SCALE=0.014274
LM=14
1486.00000 2214.00000
1441.00000 2091.00000
1574.00000 1805.00000
1543.00000 1744.00000
1492.00000 1718.00000
1504.00000 1641.00000
1478.00000 1583.00000
1505.00000 1518.00000
1485.00000 1473.00000
1481.00000 1402.00000
1376.00000 1245.00000
1450.00000 1314.00000
1147.00000 1267.00000
812.00000 1983.00000
IMAGE=la_m_429_15.JPG
ID=195 
SCALE=0.014122
LM=14
1827.00000 2580.00000
1799.00000 2460.00000
1967.00000 2161.00000
1929.00000 2098.00000
1882.00000 2071.00000
1901.00000 1989.00000
1857.00000 1901.00000
1861.00000 1790.00000
1808.00000 1764.00000
1819.00000 1694.00000
1742.00000 1585.00000
1795.00000 1625.00000
1367.00000 1551.00000
1121.00000 2256.00000
IMAGE=la_m_434_15.JPG
ID=196 
SCALE=0.014209
LM=14
1673.00000 2977.00000
1642.00000 2850.00000
1784.00000 2559.00000
1752.00000 2508.00000
1701.00000 2482.00000
1722.00000 2375.00000
1647.00000 2299.00000
1677.00000 2212.00000
1625.00000 2178.00000
1636.00000 2120.00000
1571.00000 2027.00000
1616.00000 2064.00000
1313.00000 1997.00000
1018.00000 2633.00000
IMAGE=la_m_435_15.JPG
ID=197 
SCALE=0.014398
LM=14
1598.00000 2920.00000
1575.00000 2786.00000
1705.00000 2509.00000
1665.00000 2453.00000
1617.00000 2439.00000
1681.00000 2331.00000
1558.00000 2231.00000
1634.00000 2144.00000
1548.00000 2077.00000
1550.00000 2034.00000
1456.00000 1919.00000
1515.00000 1965.00000
1152.00000 1926.00000
889.00000 2635.00000
IMAGE=la_m_436_15.JPG
ID=198 
SCALE=0.014405
LM=14
1661.00000 2838.00000
1622.00000 2708.00000
1775.00000 2430.00000
1733.00000 2371.00000
1667.00000 2350.00000
1712.00000 2259.00000
1669.00000 2177.00000
1686.00000 2090.00000
1639.00000 2065.00000
1610.00000 1969.00000
1500.00000 1868.00000
1570.00000 1904.00000
1230.00000 1916.00000
1008.00000 2534.00000
IMAGE=la_m_437_15.JPG
ID=199 
SCALE=0.014427
LM=14
1544.00000 2964.00000
1496.00000 2846.00000
1626.00000 2555.00000
1594.00000 2504.00000
1532.00000 2479.00000
1559.00000 2401.00000
1480.00000 2313.00000
1520.00000 2221.00000
1473.00000 2171.00000
1471.00000 2099.00000
1383.00000 1982.00000
1442.00000 2023.00000
1114.00000 1953.00000
864.00000 2583.00000
IMAGE=la_m_439_15.JPG
ID=200 
SCALE=0.014442
LM=14
1355.00000 2649.00000
1323.00000 2516.00000
1466.00000 2237.00000
1435.00000 2193.00000
1353.00000 2162.00000
1378.00000 2053.00000
1336.00000 1971.00000
1333.00000 1883.00000
1247.00000 1820.00000
1238.00000 1778.00000
1147.00000 1694.00000
1205.00000 1722.00000
900.00000 1715.00000
625.00000 2341.00000
IMAGE=la_m_441_15.JPG
ID=201 
SCALE=0.014446
LM=14
1578.00000 2887.00000
1548.00000 2770.00000
1678.00000 2478.00000
1635.00000 2429.00000
1576.00000 2406.00000
1588.00000 2350.00000
1532.00000 2270.00000
1546.00000 2192.00000
1518.00000 2158.00000
1511.00000 2094.00000
1420.00000 1964.00000
1480.00000 2018.00000
1204.00000 1953.00000
842.00000 2656.00000
IMAGE=la_m_442_15.JPG
ID=202 
SCALE=0.014439
LM=14
1544.00000 2744.00000
1521.00000 2619.00000
1673.00000 2301.00000
1635.00000 2245.00000
1579.00000 2221.00000
1606.00000 2127.00000
1556.00000 2048.00000
1559.00000 1966.00000
1507.00000 1921.00000
1505.00000 1876.00000
1410.00000 1763.00000
1472.00000 1805.00000
1107.00000 1777.00000
844.00000 2407.00000
IMAGE=la_m_443_15.JPG
ID=203 
SCALE=0.014403
LM=14
1833.00000 3009.00000
1809.00000 2881.00000
1961.00000 2599.00000
1928.00000 2549.00000
1862.00000 2516.00000
1902.00000 2426.00000
1865.00000 2345.00000
1869.00000 2272.00000
1803.00000 2207.00000
1792.00000 2149.00000
1706.00000 2049.00000
1761.00000 2085.00000
1440.00000 2033.00000
1186.00000 2677.00000
IMAGE=la_m_446_15.JPG
ID=204 
SCALE=0.014394
LM=14
2098.00000 3583.00000
2056.00000 3424.00000
2217.00000 3131.00000
2192.00000 3082.00000
2132.00000 3041.00000
2158.00000 2969.00000
2131.00000 2863.00000
2147.00000 2760.00000
2100.00000 2735.00000
2076.00000 2682.00000
1956.00000 2540.00000
2029.00000 2612.00000
1640.00000 2421.00000
1423.00000 3276.00000
IMAGE=la_m_456_15.JPG
ID=205 
SCALE=0.014322
LM=14
2260.00000 3397.00000
2206.00000 3259.00000
2348.00000 2978.00000
2301.00000 2917.00000
2247.00000 2901.00000
2271.00000 2821.00000
2223.00000 2734.00000
2241.00000 2662.00000
2198.00000 2596.00000
2193.00000 2532.00000
2102.00000 2429.00000
2161.00000 2465.00000
1857.00000 2412.00000
1499.00000 3094.00000
IMAGE=la_m_457_15.JPG
ID=206 
SCALE=0.014398
LM=14
2071.00000 3201.00000
2006.00000 3026.00000
2124.00000 2776.00000
2091.00000 2721.00000
2030.00000 2690.00000
2093.00000 2564.00000
1997.00000 2480.00000
2042.00000 2396.00000
1983.00000 2337.00000
1971.00000 2281.00000
1884.00000 2166.00000
1949.00000 2211.00000
1531.00000 2170.00000
1265.00000 2845.00000
IMAGE=la_m_460_15.JPG
ID=207 
SCALE=0.014447
LM=14
1922.00000 3432.00000
1887.00000 3305.00000
2023.00000 2997.00000
1987.00000 2944.00000
1923.00000 2911.00000
1936.00000 2860.00000
1885.00000 2768.00000
1882.00000 2676.00000
1852.00000 2654.00000
1872.00000 2580.00000
1769.00000 2470.00000
1835.00000 2505.00000
1472.00000 2476.00000
1150.00000 3149.00000
IMAGE=la_m_467_15.JPG
ID=208 
SCALE=0.014449
LM=14
2401.00000 3258.00000
2369.00000 3155.00000
2519.00000 2883.00000
2483.00000 2830.00000
2432.00000 2806.00000
2465.00000 2711.00000
2429.00000 2605.00000
2440.00000 2526.00000
2400.00000 2469.00000
2398.00000 2383.00000
2307.00000 2271.00000
2365.00000 2307.00000
1979.00000 2247.00000
1622.00000 2928.00000
IMAGE=la_m_469_15.JPG
ID=209 
SCALE=0.014485
LM=14
1790.00000 3318.00000
1784.00000 3201.00000
1917.00000 2914.00000
1886.00000 2861.00000
1846.00000 2831.00000
1855.00000 2730.00000
1803.00000 2667.00000
1818.00000 2592.00000
1783.00000 2537.00000
1785.00000 2466.00000
1698.00000 2348.00000
1760.00000 2396.00000
1445.00000 2351.00000
1111.00000 2991.00000
IMAGE=la_m_476_15.JPG
ID=210 
SCALE=0.014690
LM=14
1907.00000 3415.00000
1891.00000 3315.00000
2043.00000 3042.00000
2012.00000 2990.00000
1968.00000 2954.00000
1988.00000 2863.00000
1928.00000 2767.00000
1935.00000 2656.00000
1899.00000 2639.00000
1883.00000 2582.00000
1759.00000 2425.00000
1839.00000 2504.00000
1553.00000 2310.00000
1199.00000 3023.00000
IMAGE=la_m_494_15.JPG
ID=211 
SCALE=0.014058
LM=14
1759.00000 2904.00000
1738.00000 2787.00000
1893.00000 2515.00000
1861.00000 2466.00000
1793.00000 2428.00000
1831.00000 2333.00000
1787.00000 2253.00000
1795.00000 2166.00000
1747.00000 2117.00000
1740.00000 2069.00000
1610.00000 1930.00000
1678.00000 1984.00000
1376.00000 1879.00000
1030.00000 2537.00000
IMAGE=la_m_503_15.JPG
ID=212 
SCALE=0.014070
LM=14
1627.00000 3048.00000
1595.00000 2913.00000
1733.00000 2603.00000
1687.00000 2543.00000
1626.00000 2532.00000
1634.00000 2439.00000
1587.00000 2368.00000
1596.00000 2276.00000
1526.00000 2189.00000
1509.00000 2138.00000
1389.00000 2043.00000
1467.00000 2080.00000
1237.00000 2045.00000
853.00000 2734.00000
IMAGE=la_m_505_15.JPG
ID=213 
SCALE=0.014104
LM=14
1623.00000 3365.00000
1590.00000 3195.00000
1750.00000 2903.00000
1722.00000 2851.00000
1678.00000 2823.00000
1707.00000 2724.00000
1673.00000 2647.00000
1670.00000 2561.00000
1634.00000 2513.00000
1643.00000 2434.00000
1563.00000 2326.00000
1621.00000 2370.00000
1216.00000 2259.00000
880.00000 2980.00000
IMAGE=la_m_506_15.JPG
ID=214 
SCALE=0.014146
LM=14
1592.00000 3091.00000
1557.00000 2970.00000
1678.00000 2670.00000
1643.00000 2612.00000
1594.00000 2586.00000
1598.00000 2526.00000
1586.00000 2460.00000
1584.00000 2380.00000
1545.00000 2331.00000
1527.00000 2262.00000
1434.00000 2152.00000
1495.00000 2195.00000
1152.00000 2163.00000
902.00000 2804.00000
IMAGE=la_m_508_15.JPG
ID=215 
SCALE=0.014044
LM=14
1267.00000 2893.00000
1225.00000 2756.00000
1395.00000 2462.00000
1360.00000 2409.00000
1300.00000 2374.00000
1325.00000 2270.00000
1268.00000 2181.00000
1269.00000 2080.00000
1212.00000 2030.00000
1214.00000 1974.00000
1116.00000 1871.00000
1179.00000 1905.00000
861.00000 1887.00000
523.00000 2580.00000
IMAGE=la_m_509_15.JPG
ID=216 
SCALE=0.014064
LM=14
1675.00000 2971.00000
1662.00000 2886.00000
1827.00000 2571.00000
1790.00000 2518.00000
1726.00000 2503.00000
1765.00000 2393.00000
1720.00000 2328.00000
1734.00000 2264.00000
1693.00000 2184.00000
1695.00000 2121.00000
1630.00000 2021.00000
1677.00000 2060.00000
1488.00000 1984.00000
1047.00000 2559.00000
IMAGE=la_m_522_15.JPG
ID=217 
SCALE=0.015052
LM=14
1833.00000 3280.00000
1785.00000 3130.00000
1905.00000 2844.00000
1869.00000 2791.00000
1811.00000 2763.00000
1836.00000 2670.00000
1776.00000 2607.00000
1786.00000 2514.00000
1730.00000 2475.00000
1702.00000 2400.00000
1601.00000 2291.00000
1657.00000 2324.00000
1354.00000 2331.00000
1118.00000 2961.00000
IMAGE=la_m_524_15.JPG
ID=218 
SCALE=0.014969
LM=14
1861.00000 3369.00000
1841.00000 3257.00000
1988.00000 2993.00000
1961.00000 2947.00000
1901.00000 2915.00000
1933.00000 2835.00000
1868.00000 2740.00000
1911.00000 2636.00000
1859.00000 2609.00000
1872.00000 2534.00000
1793.00000 2425.00000
1850.00000 2466.00000
1571.00000 2380.00000
1185.00000 2935.00000
IMAGE=la_m_525_15.JPG
ID=219 
SCALE=0.015104
LM=14
1737.00000 3578.00000
1722.00000 3484.00000
1879.00000 3180.00000
1852.00000 3130.00000
1804.00000 3109.00000
1832.00000 3032.00000
1782.00000 2961.00000
1765.00000 2890.00000
1730.00000 2874.00000
1738.00000 2805.00000
1644.00000 2703.00000
1707.00000 2743.00000
1448.00000 2695.00000
1094.00000 3229.00000
IMAGE=la_m_526_15.JPG
ID=220 
SCALE=0.015105
LM=14
1926.00000 2783.00000
1894.00000 2677.00000
2029.00000 2420.00000
2001.00000 2371.00000
1950.00000 2348.00000
1980.00000 2274.00000
1912.00000 2184.00000
1931.00000 2081.00000
1892.00000 2071.00000
1892.00000 2017.00000
1799.00000 1899.00000
1862.00000 1945.00000
1469.00000 1872.00000
1206.00000 2506.00000
IMAGE=la_m_530_15.JPG
ID=221 
SCALE=0.014363
LM=14
1735.00000 2138.00000
1716.00000 2034.00000
1844.00000 1765.00000
1811.00000 1714.00000
1755.00000 1688.00000
1775.00000 1606.00000
1745.00000 1549.00000
1761.00000 1482.00000
1702.00000 1424.00000
1678.00000 1366.00000
1588.00000 1271.00000
1643.00000 1310.00000
1309.00000 1199.00000
1068.00000 1859.00000
IMAGE=la_m_545_15.JPG
ID=222 
SCALE=0.014878
LM=14
2409.00000 3265.00000
2386.00000 3153.00000
2521.00000 2877.00000
2495.00000 2832.00000
2439.00000 2814.00000
2458.00000 2721.00000
2399.00000 2653.00000
2396.00000 2567.00000
2309.00000 2532.00000
2303.00000 2495.00000
2227.00000 2417.00000
2276.00000 2444.00000
2007.00000 2410.00000
1809.00000 2973.00000
IMAGE=la_m_560_15.JPG
ID=223 
SCALE=0.016699
LM=14
2418.00000 3368.00000
2408.00000 3245.00000
2576.00000 2933.00000
2537.00000 2878.00000
2496.00000 2865.00000
2542.00000 2788.00000
2516.00000 2685.00000
2534.00000 2588.00000
2492.00000 2525.00000
2491.00000 2443.00000
2390.00000 2326.00000
2455.00000 2366.00000
2049.00000 2284.00000
1749.00000 2964.00000
IMAGE=la_m_582_15.JPG
ID=224 
SCALE=0.013510
LM=14
2393.00000 3220.00000
2371.00000 3112.00000
2547.00000 2824.00000
2523.00000 2771.00000
2471.00000 2730.00000
2485.00000 2630.00000
2443.00000 2555.00000
2446.00000 2475.00000
2393.00000 2408.00000
2391.00000 2348.00000
2310.00000 2238.00000
2364.00000 2281.00000
1969.00000 2172.00000
1720.00000 2863.00000
IMAGE=la_m_586_15.JPG
ID=225 
SCALE=0.013517
LM=14
2126.00000 3300.00000
2102.00000 3193.00000
2271.00000 2944.00000
2241.00000 2889.00000
2176.00000 2853.00000
2230.00000 2781.00000
2201.00000 2676.00000
2222.00000 2581.00000
2177.00000 2530.00000
2175.00000 2470.00000
2096.00000 2360.00000
2153.00000 2404.00000
1730.00000 2388.00000
1486.00000 2976.00000
IMAGE=la_m_588_15.JPG
ID=226 
SCALE=0.014318
LM=14
2282.00000 3244.00000
2280.00000 3134.00000
2492.00000 2812.00000
2453.00000 2744.00000
2391.00000 2718.00000
2417.00000 2656.00000
2377.00000 2557.00000
2402.00000 2469.00000
2352.00000 2409.00000
2354.00000 2335.00000
2272.00000 2219.00000
2328.00000 2261.00000
2034.00000 2232.00000
1681.00000 2805.00000
IMAGE=la_m_602_15.JPG
ID=227 
SCALE=0.014115
LM=14
1398.00000 3479.00000
1363.00000 3363.00000
1518.00000 3061.00000
1474.00000 3006.00000
1418.00000 2987.00000
1442.00000 2909.00000
1411.00000 2837.00000
1410.00000 2754.00000
1378.00000 2723.00000
1381.00000 2643.00000
1284.00000 2518.00000
1351.00000 2555.00000
1047.00000 2475.00000
681.00000 3155.00000
IMAGE=la_m_611_15.JPG
ID=228 
SCALE=0.014534
LM=14
1840.00000 3635.00000
1813.00000 3494.00000
1949.00000 3205.00000
1915.00000 3143.00000
1849.00000 3109.00000
1880.00000 3030.00000
1844.00000 2944.00000
1860.00000 2868.00000
1809.00000 2817.00000
1798.00000 2737.00000
1701.00000 2584.00000
1765.00000 2643.00000
1362.00000 2511.00000
1062.00000 3275.00000
IMAGE=la_m_613_15.JPG
ID=229 
SCALE=0.014450
LM=14
1083.00000 3487.00000
1068.00000 3376.00000
1243.00000 3095.00000
1209.00000 3032.00000
1155.00000 3002.00000
1163.00000 2911.00000
1138.00000 2842.00000
1149.00000 2780.00000
1112.00000 2720.00000
1110.00000 2682.00000
969.00000 2497.00000
1057.00000 2580.00000
700.00000 2422.00000
435.00000 3053.00000
IMAGE=la_m_616_15.JPG
ID=230 
SCALE=0.014534
LM=14
1816.00000 3100.00000
1806.00000 2999.00000
1957.00000 2691.00000
1929.00000 2639.00000
1878.00000 2609.00000
1907.00000 2545.00000
1862.00000 2453.00000
1865.00000 2371.00000
1804.00000 2312.00000
1795.00000 2259.00000
1709.00000 2159.00000
1766.00000 2196.00000
1480.00000 2106.00000
1187.00000 2775.00000
IMAGE=la_m_620_15.JPG
ID=231 
SCALE=0.014492
LM=14
1273.00000 3952.00000
1246.00000 3822.00000
1345.00000 3548.00000
1308.00000 3491.00000
1256.00000 3463.00000
1279.00000 3379.00000
1241.00000 3302.00000
1258.00000 3224.00000
1209.00000 3165.00000
1209.00000 3092.00000
1101.00000 2959.00000
1171.00000 3005.00000
815.00000 2975.00000
498.00000 3648.00000
IMAGE=la_m_622_15.JPG
ID=232 
SCALE=0.014450
LM=14
1403.00000 2576.00000
1379.00000 2464.00000
1504.00000 2154.00000
1469.00000 2099.00000
1410.00000 2071.00000
1415.00000 1990.00000
1347.00000 1911.00000
1337.00000 1832.00000
1298.00000 1794.00000
1295.00000 1745.00000
1206.00000 1632.00000
1259.00000 1672.00000
944.00000 1626.00000
694.00000 2340.00000
IMAGE=la_m_631_15.JPG
ID=233 
SCALE=0.013928
LM=14
1468.00000 2623.00000
1438.00000 2509.00000
1562.00000 2187.00000
1525.00000 2139.00000
1487.00000 2126.00000
1475.00000 2033.00000
1434.00000 1971.00000
1454.00000 1907.00000
1395.00000 1830.00000
1394.00000 1766.00000
1320.00000 1677.00000
1369.00000 1712.00000
1130.00000 1662.00000
790.00000 2340.00000
IMAGE=la_m_635_15.JPG
ID=234 
SCALE=0.013914
LM=14
1690.00000 2901.00000
1650.00000 2765.00000
1798.00000 2491.00000
1766.00000 2446.00000
1706.00000 2423.00000
1737.00000 2324.00000
1688.00000 2257.00000
1712.00000 2172.00000
1653.00000 2097.00000
1649.00000 2049.00000
1569.00000 1937.00000
1624.00000 1989.00000
1365.00000 1921.00000
951.00000 2604.00000
IMAGE=la_m_641_15.JPG
ID=235 
SCALE=0.014484
LM=14
1366.00000 2825.00000
1332.00000 2703.00000
1493.00000 2423.00000
1467.00000 2374.00000
1409.00000 2342.00000
1439.00000 2294.00000
1418.00000 2192.00000
1432.00000 2102.00000
1413.00000 2076.00000
1425.00000 2013.00000
1319.00000 1835.00000
1389.00000 1910.00000
1009.00000 1762.00000
644.00000 2407.00000
IMAGE=la_m_642_15.JPG
ID=236 
SCALE=0.014488
LM=14
1634.00000 2600.00000
1609.00000 2490.00000
1764.00000 2241.00000
1734.00000 2194.00000
1668.00000 2157.00000
1683.00000 2068.00000
1646.00000 1982.00000
1662.00000 1913.00000
1616.00000 1841.00000
1632.00000 1767.00000
1574.00000 1667.00000
1619.00000 1706.00000
1344.00000 1582.00000
933.00000 2313.00000
IMAGE=la_m_648_15.JPG
ID=237 
SCALE=0.014485
LM=14
1224.00000 2993.00000
1203.00000 2874.00000
1371.00000 2580.00000
1343.00000 2520.00000
1283.00000 2482.00000
1301.00000 2413.00000
1292.00000 2330.00000
1308.00000 2256.00000
1259.00000 2170.00000
1259.00000 2090.00000
1175.00000 1953.00000
1233.00000 2007.00000
896.00000 1872.00000
501.00000 2586.00000
IMAGE=la_m_649_15.JPG
ID=238 
SCALE=0.014441
LM=14
1341.00000 3184.00000
1333.00000 3076.00000
1508.00000 2811.00000
1463.00000 2744.00000
1406.00000 2714.00000
1456.00000 2626.00000
1406.00000 2539.00000
1415.00000 2452.00000
1356.00000 2400.00000
1303.00000 2312.00000
1190.00000 2199.00000
1260.00000 2254.00000
1000.00000 2161.00000
624.00000 2850.00000
IMAGE=la_m_651_15.JPG
ID=239 
SCALE=0.014479
LM=14
1721.00000 2941.00000
1675.00000 2727.00000
1936.00000 2193.00000
1877.00000 2107.00000
1775.00000 2086.00000
1811.00000 1976.00000
1763.00000 1815.00000
1832.00000 1686.00000
1756.00000 1561.00000
1789.00000 1347.00000
1585.00000 1147.00000
1713.00000 1205.00000
1143.00000 1054.00000
447.00000 2380.00000
IMAGE=la_m_002_18.JPG
ID=240 
SCALE=0.008361
LM=14
1716.00000 2799.00000
1648.00000 2605.00000
1907.00000 2075.00000
1827.00000 1970.00000
1742.00000 1943.00000
1766.00000 1802.00000
1688.00000 1664.00000
1700.00000 1516.00000
1597.00000 1450.00000
1586.00000 1359.00000
1416.00000 1163.00000
1536.00000 1240.00000
1030.00000 1214.00000
545.00000 2340.00000
IMAGE=la_m_005_18.JPG
ID=241 
SCALE=0.008332
LM=14
1868.00000 2838.00000
1816.00000 2591.00000
2066.00000 2153.00000
1994.00000 2039.00000
1904.00000 1999.00000
1944.00000 1857.00000
1866.00000 1709.00000
1917.00000 1594.00000
1857.00000 1473.00000
1875.00000 1355.00000
1617.00000 1075.00000
1794.00000 1154.00000
1205.00000 885.00000
606.00000 2149.00000
IMAGE=la_m_006_18.JPG
ID=242 
SCALE=0.007751
LM=14
1745.00000 2852.00000
1716.00000 2649.00000
1931.00000 2134.00000
1859.00000 2044.00000
1780.00000 2017.00000
1827.00000 1878.00000
1748.00000 1734.00000
1770.00000 1596.00000
1668.00000 1491.00000
1668.00000 1411.00000
1465.00000 1201.00000
1599.00000 1270.00000
1003.00000 1226.00000
526.00000 2343.00000
IMAGE=la_m_010_18.JPG
ID=243 
SCALE=0.008091
LM=14
1906.00000 2919.00000
1865.00000 2748.00000
2183.00000 2278.00000
2114.00000 2177.00000
2041.00000 2153.00000
2087.00000 2014.00000
2012.00000 1880.00000
2046.00000 1728.00000
1940.00000 1669.00000
1948.00000 1590.00000
1800.00000 1414.00000
1898.00000 1476.00000
1485.00000 1344.00000
912.00000 2340.00000
IMAGE=la_m_011_18.JPG
ID=244 
SCALE=0.008319
LM=14
1789.00000 3016.00000
1794.00000 2851.00000
2068.00000 2338.00000
1995.00000 2213.00000
1924.00000 2171.00000
1936.00000 2023.00000
1888.00000 1894.00000
1991.00000 1770.00000
1902.00000 1577.00000
1866.00000 1434.00000
1685.00000 1218.00000
1807.00000 1292.00000
1244.00000 1150.00000
655.00000 2309.00000
IMAGE=la_m_014_18.JPG
ID=245 
SCALE=0.008290
LM=14
1692.00000 2956.00000
1693.00000 2811.00000
2031.00000 2278.00000
1965.00000 2161.00000
1905.00000 2136.00000
1905.00000 1997.00000
1848.00000 1877.00000
1870.00000 1724.00000
1793.00000 1639.00000
1806.00000 1550.00000
1640.00000 1275.00000
1757.00000 1394.00000
1243.00000 1196.00000
600.00000 2202.00000
IMAGE=la_m_015_18.JPG
ID=246 
SCALE=0.008574
LM=14
2069.00000 2963.00000
1983.00000 2704.00000
2268.00000 2206.00000
2188.00000 2106.00000
2089.00000 2061.00000
2146.00000 1828.00000
2056.00000 1669.00000
2102.00000 1489.00000
1998.00000 1367.00000
1996.00000 1248.00000
1760.00000 1004.00000
1903.00000 1077.00000
1201.00000 1018.00000
567.00000 2243.00000
IMAGE=la_m_016_18.JPG
ID=247 
SCALE=0.007812
LM=14
1666.00000 2924.00000
1639.00000 2752.00000
1934.00000 2297.00000
1879.00000 2205.00000
1811.00000 2156.00000
1856.00000 2010.00000
1795.00000 1873.00000
1861.00000 1755.00000
1800.00000 1662.00000
1857.00000 1482.00000
1686.00000 1269.00000
1811.00000 1342.00000
1163.00000 1219.00000
488.00000 2295.00000
IMAGE=la_m_023_18.JPG
ID=248 
SCALE=0.008711
LM=14
1898.00000 2890.00000
1800.00000 2652.00000
2027.00000 2181.00000
1938.00000 2079.00000
1828.00000 2053.00000
1855.00000 1942.00000
1807.00000 1810.00000
1801.00000 1652.00000
1721.00000 1560.00000
1726.00000 1444.00000
1533.00000 1175.00000
1674.00000 1278.00000
1051.00000 978.00000
538.00000 2427.00000
IMAGE=la_m_034_18.JPG
ID=249 
SCALE=0.008143
LM=14
2031.00000 2922.00000
2005.00000 2699.00000
2276.00000 2202.00000
2205.00000 2086.00000
2121.00000 2025.00000
2125.00000 1872.00000
2042.00000 1717.00000
2080.00000 1547.00000
1950.00000 1448.00000
1931.00000 1380.00000
1676.00000 1164.00000
1827.00000 1258.00000
1405.00000 1174.00000
837.00000 2319.00000
IMAGE=la_m_045_18.JPG
ID=250 
SCALE=0.008025
LM=14
1479.00000 2638.00000
1460.00000 2434.00000
1738.00000 1975.00000
1686.00000 1889.00000
1610.00000 1834.00000
1666.00000 1700.00000
1598.00000 1567.00000
1630.00000 1425.00000
1537.00000 1353.00000
1527.00000 1281.00000
1360.00000 1084.00000
1480.00000 1159.00000
981.00000 1009.00000
427.00000 2059.00000
IMAGE=la_m_054_18.JPG
ID=251 
SCALE=0.008518
LM=14
2052.00000 3016.00000
1964.00000 2801.00000
2195.00000 2315.00000
2127.00000 2215.00000
2057.00000 2185.00000
2075.00000 2003.00000
1983.00000 1868.00000
2013.00000 1718.00000
1908.00000 1656.00000
1922.00000 1506.00000
1752.00000 1307.00000
1868.00000 1373.00000
1259.00000 1277.00000
719.00000 2585.00000
IMAGE=la_m_059_18.JPG
ID=252 
SCALE=0.008347
LM=14
1729.00000 3157.00000
1717.00000 2896.00000
2022.00000 2399.00000
1972.00000 2312.00000
1896.00000 2245.00000
1959.00000 2089.00000
1879.00000 1918.00000
1911.00000 1760.00000
1827.00000 1690.00000
1849.00000 1510.00000
1649.00000 1305.00000
1777.00000 1370.00000
1195.00000 1276.00000
374.00000 2381.00000
IMAGE=la_m_071_18.JPG
ID=253 
SCALE=0.008143
LM=14
1727.00000 2892.00000
1717.00000 2738.00000
2025.00000 2232.00000
1965.00000 2125.00000
1889.00000 2071.00000
1909.00000 1926.00000
1802.00000 1800.00000
1860.00000 1665.00000
1756.00000 1540.00000
1762.00000 1442.00000
1603.00000 1237.00000
1723.00000 1322.00000
1170.00000 1105.00000
646.00000 2250.00000
IMAGE=la_m_072_18.JPG
ID=254 
SCALE=0.009074
LM=14
1813.00000 2916.00000
1766.00000 2718.00000
1997.00000 2205.00000
1916.00000 2121.00000
1834.00000 2093.00000
1854.00000 1951.00000
1790.00000 1801.00000
1839.00000 1645.00000
1727.00000 1540.00000
1744.00000 1416.00000
1579.00000 1227.00000
1695.00000 1297.00000
1111.00000 1218.00000
704.00000 2410.00000
IMAGE=la_m_076_18.JPG
ID=255 
SCALE=0.008277
LM=14
1850.00000 2889.00000
1823.00000 2664.00000
2086.00000 2128.00000
2012.00000 2029.00000
1900.00000 1980.00000
1927.00000 1830.00000
1806.00000 1708.00000
1801.00000 1551.00000
1672.00000 1499.00000
1690.00000 1394.00000
1524.00000 1211.00000
1642.00000 1268.00000
1150.00000 1098.00000
677.00000 2324.00000
IMAGE=la_m_078_18.JPG
ID=256 
SCALE=0.008117
LM=14
1902.00000 2842.00000
1784.00000 2598.00000
1950.00000 2121.00000
1863.00000 2015.00000
1781.00000 1993.00000
1851.00000 1834.00000
1733.00000 1670.00000
1733.00000 1509.00000
1633.00000 1429.00000
1625.00000 1356.00000
1410.00000 1133.00000
1551.00000 1223.00000
903.00000 1199.00000
420.00000 2495.00000
IMAGE=la_m_084_18.JPG
ID=257 
SCALE=0.008078
LM=14
1891.00000 2868.00000
1800.00000 2613.00000
2016.00000 2047.00000
1935.00000 1941.00000
1845.00000 1916.00000
1883.00000 1764.00000
1811.00000 1662.00000
1834.00000 1583.00000
1744.00000 1463.00000
1760.00000 1376.00000
1532.00000 1086.00000
1693.00000 1195.00000
850.00000 970.00000
525.00000 2320.00000
IMAGE=la_m_085_18.JPG
ID=258 
SCALE=0.008077
LM=14
1800.00000 2920.00000
1735.00000 2704.00000
2004.00000 2236.00000
1952.00000 2150.00000
1852.00000 2081.00000
1885.00000 1943.00000
1792.00000 1800.00000
1773.00000 1660.00000
1663.00000 1589.00000
1661.00000 1525.00000
1480.00000 1288.00000
1602.00000 1380.00000
1092.00000 1130.00000
461.00000 2450.00000
IMAGE=la_m_086_18.JPG
ID=259 
SCALE=0.007911
LM=14
1970.00000 2849.00000
1903.00000 2603.00000
2115.00000 2085.00000
2046.00000 1992.00000
1969.00000 1947.00000
1969.00000 1836.00000
1876.00000 1690.00000
1894.00000 1544.00000
1826.00000 1484.00000
1803.00000 1373.00000
1616.00000 1180.00000
1743.00000 1251.00000
1122.00000 1176.00000
703.00000 2310.00000
IMAGE=la_m_098_18.JPG
ID=260 
SCALE=0.008333
LM=14
1823.00000 2887.00000
1790.00000 2712.00000
2041.00000 2213.00000
1975.00000 2113.00000
1880.00000 2050.00000
1940.00000 1883.00000
1843.00000 1743.00000
1887.00000 1590.00000
1793.00000 1502.00000
1794.00000 1424.00000
1593.00000 1162.00000
1735.00000 1265.00000
1084.00000 1066.00000
669.00000 2298.00000
IMAGE=la_m_105_18.JPG
ID=261 
SCALE=0.008026
LM=14
1864.00000 2886.00000
1817.00000 2679.00000
2056.00000 2196.00000
1979.00000 2092.00000
1900.00000 2054.00000
1936.00000 1918.00000
1868.00000 1780.00000
1901.00000 1646.00000
1853.00000 1583.00000
1887.00000 1434.00000
1679.00000 1199.00000
1836.00000 1285.00000
1166.00000 1086.00000
522.00000 2283.00000
IMAGE=la_m_110_18.JPG
ID=262 
SCALE=0.008143
LM=14
1899.00000 2885.00000
1843.00000 2670.00000
2120.00000 2213.00000
2064.00000 2106.00000
1993.00000 2049.00000
2044.00000 1918.00000
2009.00000 1751.00000
2040.00000 1591.00000
1963.00000 1520.00000
1925.00000 1398.00000
1645.00000 1104.00000
1803.00000 1257.00000
1235.00000 1062.00000
633.00000 2206.00000
IMAGE=la_m_111_18.JPG
ID=263 
SCALE=0.008130
LM=14
1870.00000 2852.00000
1833.00000 2660.00000
2120.00000 2149.00000
2051.00000 2048.00000
1973.00000 1992.00000
1979.00000 1874.00000
1930.00000 1737.00000
1924.00000 1582.00000
1829.00000 1485.00000
1752.00000 1375.00000
1496.00000 1172.00000
1636.00000 1259.00000
1163.00000 1168.00000
633.00000 2219.00000
IMAGE=la_m_112_18.JPG
ID=264 
SCALE=0.008389
LM=14
1844.00000 2924.00000
1815.00000 2716.00000
2091.00000 2241.00000
2029.00000 2148.00000
1947.00000 2109.00000
1997.00000 1936.00000
1908.00000 1776.00000
1922.00000 1638.00000
1849.00000 1560.00000
1830.00000 1490.00000
1615.00000 1282.00000
1740.00000 1366.00000
1203.00000 1172.00000
617.00000 2344.00000
IMAGE=la_m_166_18.JPG
ID=265 
SCALE=0.008547
LM=14
1851.00000 2919.00000
1795.00000 2694.00000
2062.00000 2188.00000
2006.00000 2099.00000
1916.00000 2036.00000
1936.00000 1873.00000
1863.00000 1722.00000
1878.00000 1590.00000
1763.00000 1499.00000
1739.00000 1388.00000
1508.00000 1154.00000
1658.00000 1247.00000
1004.00000 1180.00000
619.00000 2433.00000
IMAGE=la_m_169_18.JPG
ID=266 
SCALE=0.007704
LM=14
1855.00000 2891.00000
1783.00000 2663.00000
2047.00000 2204.00000
1966.00000 2095.00000
1868.00000 2075.00000
1933.00000 1918.00000
1827.00000 1773.00000
1851.00000 1626.00000
1753.00000 1502.00000
1750.00000 1403.00000
1582.00000 1196.00000
1701.00000 1280.00000
1213.00000 1112.00000
669.00000 2359.00000
IMAGE=la_m_170_18.JPG
ID=267 
SCALE=0.008038
LM=14
1888.00000 2900.00000
1832.00000 2675.00000
2086.00000 2122.00000
2005.00000 2011.00000
1903.00000 1959.00000
1942.00000 1806.00000
1841.00000 1659.00000
1836.00000 1478.00000
1695.00000 1407.00000
1665.00000 1284.00000
1495.00000 1102.00000
1612.00000 1174.00000
1075.00000 1074.00000
527.00000 2431.00000
IMAGE=la_m_172_18.JPG
ID=268 
SCALE=0.007861
LM=14
1848.00000 2969.00000
1803.00000 2731.00000
2073.00000 2242.00000
2014.00000 2140.00000
1946.00000 2090.00000
2009.00000 1930.00000
1962.00000 1796.00000
1990.00000 1668.00000
1944.00000 1591.00000
1964.00000 1416.00000
1763.00000 1170.00000
1896.00000 1256.00000
1297.00000 1056.00000
668.00000 2272.00000
IMAGE=la_m_173_18.JPG
ID=269 
SCALE=0.008388
LM=14
1941.00000 2895.00000
1878.00000 2680.00000
2216.00000 2179.00000
2146.00000 2084.00000
2060.00000 2047.00000
2100.00000 1866.00000
2000.00000 1723.00000
2029.00000 1574.00000
1939.00000 1496.00000
1943.00000 1384.00000
1750.00000 1125.00000
1893.00000 1223.00000
1251.00000 1016.00000
692.00000 2384.00000
IMAGE=la_m_197_18.JPG
ID=270 
SCALE=0.008090
LM=14
1783.00000 2908.00000
1705.00000 2671.00000
1943.00000 2142.00000
1880.00000 2047.00000
1784.00000 2002.00000
1859.00000 1850.00000
1738.00000 1712.00000
1731.00000 1544.00000
1634.00000 1480.00000
1621.00000 1410.00000
1412.00000 1179.00000
1554.00000 1275.00000
942.00000 1193.00000
555.00000 2393.00000
IMAGE=la_m_198_18.JPG
ID=271 
SCALE=0.007974
LM=14
1783.00000 2856.00000
1767.00000 2701.00000
2048.00000 2175.00000
1992.00000 2087.00000
1898.00000 2048.00000
1906.00000 1880.00000
1821.00000 1757.00000
1831.00000 1626.00000
1769.00000 1580.00000
1740.00000 1465.00000
1476.00000 1196.00000
1659.00000 1303.00000
1069.00000 1164.00000
630.00000 2375.00000
IMAGE=la_m_202_18.JPG
ID=272 
SCALE=0.007987
LM=14
1908.00000 2867.00000
1869.00000 2661.00000
2068.00000 2129.00000
1986.00000 2023.00000
1891.00000 2001.00000
1903.00000 1872.00000
1822.00000 1753.00000
1829.00000 1626.00000
1754.00000 1526.00000
1748.00000 1460.00000
1559.00000 1254.00000
1691.00000 1326.00000
1094.00000 1297.00000
656.00000 2371.00000
IMAGE=la_m_204_18.JPG
ID=273 
SCALE=0.008333
LM=14
1955.00000 2864.00000
1890.00000 2638.00000
2158.00000 2120.00000
2089.00000 2041.00000
2000.00000 1996.00000
2035.00000 1862.00000
1918.00000 1712.00000
1908.00000 1557.00000
1820.00000 1469.00000
1819.00000 1387.00000
1628.00000 1181.00000
1767.00000 1248.00000
1227.00000 1227.00000
728.00000 2421.00000
IMAGE=la_m_205_18.JPG
ID=274 
SCALE=0.008590
LM=14
2118.00000 2753.00000
2057.00000 2521.00000
2320.00000 2043.00000
2261.00000 1947.00000
2175.00000 1917.00000
2228.00000 1779.00000
2112.00000 1644.00000
2173.00000 1498.00000
2091.00000 1427.00000
2120.00000 1315.00000
1994.00000 1159.00000
2081.00000 1213.00000
1417.00000 1012.00000
890.00000 2198.00000
IMAGE=la_m_207_18.JPG
ID=275 
SCALE=0.008561
LM=14
1860.00000 2860.00000
1801.00000 2640.00000
2055.00000 2143.00000
1989.00000 2040.00000
1883.00000 1999.00000
1973.00000 1818.00000
1896.00000 1695.00000
1955.00000 1564.00000
1852.00000 1409.00000
1858.00000 1296.00000
1694.00000 1111.00000
1809.00000 1178.00000
1191.00000 1060.00000
543.00000 2305.00000
IMAGE=la_m_211_18.JPG
ID=276 
SCALE=0.008143
LM=14
1581.00000 2837.00000
1530.00000 2658.00000
1715.00000 2250.00000
1663.00000 2171.00000
1593.00000 2147.00000
1661.00000 2007.00000
1604.00000 1906.00000
1654.00000 1788.00000
1562.00000 1693.00000
1554.00000 1610.00000
1412.00000 1447.00000
1504.00000 1506.00000
1118.00000 1417.00000
530.00000 2421.00000
IMAGE=la_m_214_18.JPG
ID=277 
SCALE=0.009901
LM=14
1914.00000 2841.00000
1871.00000 2642.00000
2100.00000 2139.00000
2046.00000 2046.00000
1958.00000 1997.00000
2000.00000 1841.00000
1937.00000 1683.00000
1953.00000 1520.00000
1876.00000 1438.00000
1865.00000 1355.00000
1689.00000 1149.00000
1815.00000 1230.00000
1283.00000 1123.00000
646.00000 2270.00000
IMAGE=la_m_222_18.JPG
ID=278 
SCALE=0.008237
LM=14
1877.00000 2932.00000
1829.00000 2781.00000
2058.00000 2272.00000
1995.00000 2189.00000
1914.00000 2159.00000
1966.00000 2015.00000
1875.00000 1858.00000
1898.00000 1707.00000
1772.00000 1609.00000
1752.00000 1520.00000
1585.00000 1355.00000
1693.00000 1416.00000
1173.00000 1333.00000
721.00000 2420.00000
IMAGE=la_m_229_18.JPG
ID=279 
SCALE=0.008417
LM=14
1908.00000 3159.00000
1859.00000 2931.00000
2122.00000 2294.00000
2041.00000 2172.00000
1963.00000 2146.00000
1984.00000 1974.00000
1930.00000 1821.00000
1934.00000 1668.00000
1813.00000 1550.00000
1787.00000 1469.00000
1552.00000 1237.00000
1700.00000 1340.00000
1134.00000 1286.00000
674.00000 2547.00000
IMAGE=la_m_239_18.JPG
ID=280 
SCALE=0.007960
LM=14
1883.00000 2873.00000
1851.00000 2682.00000
2109.00000 2179.00000
2062.00000 2087.00000
1986.00000 2025.00000
1992.00000 1875.00000
1938.00000 1764.00000
1959.00000 1630.00000
1889.00000 1558.00000
1911.00000 1414.00000
1759.00000 1211.00000
1868.00000 1288.00000
1362.00000 1224.00000
661.00000 2320.00000
IMAGE=la_m_241_18.JPG
ID=281 
SCALE=0.008444
LM=14
1965.00000 2861.00000
1872.00000 2612.00000
2054.00000 2086.00000
1988.00000 2000.00000
1910.00000 1978.00000
1920.00000 1841.00000
1866.00000 1715.00000
1846.00000 1566.00000
1768.00000 1476.00000
1764.00000 1397.00000
1596.00000 1204.00000
1714.00000 1276.00000
1063.00000 1228.00000
626.00000 2364.00000
IMAGE=la_m_252_18.JPG
ID=282 
SCALE=0.008262
LM=14
2013.00000 2895.00000
1909.00000 2627.00000
2204.00000 2141.00000
2123.00000 2041.00000
2011.00000 2000.00000
2072.00000 1867.00000
1996.00000 1722.00000
2028.00000 1599.00000
1960.00000 1527.00000
1986.00000 1356.00000
1808.00000 1145.00000
1930.00000 1223.00000
1159.00000 1122.00000
584.00000 2280.00000
IMAGE=la_m_253_18.JPG
ID=283 
SCALE=0.007961
LM=14
1835.00000 2826.00000
1739.00000 2591.00000
2000.00000 2080.00000
1920.00000 1978.00000
1808.00000 1952.00000
1861.00000 1810.00000
1827.00000 1692.00000
1897.00000 1569.00000
1832.00000 1438.00000
1855.00000 1301.00000
1721.00000 1105.00000
1820.00000 1188.00000
1221.00000 1047.00000
489.00000 2260.00000
IMAGE=la_m_263_18.JPG
ID=284 
SCALE=0.007776
LM=14
1907.00000 2820.00000
1796.00000 2573.00000
2018.00000 2120.00000
1951.00000 2026.00000
1843.00000 1980.00000
1891.00000 1842.00000
1821.00000 1707.00000
1825.00000 1577.00000
1758.00000 1511.00000
1747.00000 1401.00000
1575.00000 1209.00000
1688.00000 1278.00000
1123.00000 1212.00000
623.00000 2478.00000
IMAGE=la_m_265_18.JPG
ID=285 
SCALE=0.008196
LM=14
1946.00000 2901.00000
1902.00000 2646.00000
2165.00000 2112.00000
2092.00000 1994.00000
1968.00000 1950.00000
2029.00000 1769.00000
1939.00000 1629.00000
1935.00000 1474.00000
1843.00000 1377.00000
1820.00000 1264.00000
1581.00000 1030.00000
1729.00000 1122.00000
1233.00000 1085.00000
621.00000 2233.00000
IMAGE=la_m_268_18.JPG
ID=286 
SCALE=0.008210
LM=14
1889.00000 2905.00000
1836.00000 2661.00000
2081.00000 2151.00000
2026.00000 2079.00000
1949.00000 2044.00000
2015.00000 1877.00000
1947.00000 1756.00000
1975.00000 1607.00000
1887.00000 1522.00000
1882.00000 1451.00000
1637.00000 1170.00000
1805.00000 1287.00000
1208.00000 1159.00000
668.00000 2228.00000
IMAGE=la_m_278_18.JPG
ID=287 
SCALE=0.008223
LM=14
1858.00000 2809.00000
1787.00000 2574.00000
2080.00000 2171.00000
2035.00000 2073.00000
1955.00000 2003.00000
2004.00000 1827.00000
1888.00000 1721.00000
1889.00000 1597.00000
1818.00000 1545.00000
1843.00000 1423.00000
1710.00000 1242.00000
1805.00000 1314.00000
1238.00000 1129.00000
695.00000 2280.00000
IMAGE=la_m_279_18.JPG
ID=288 
SCALE=0.008319
LM=14
1841.00000 2908.00000
1757.00000 2680.00000
1996.00000 2184.00000
1925.00000 2099.00000
1833.00000 2078.00000
1898.00000 1950.00000
1835.00000 1789.00000
1845.00000 1641.00000
1755.00000 1575.00000
1724.00000 1470.00000
1478.00000 1237.00000
1632.00000 1329.00000
1139.00000 1246.00000
560.00000 2424.00000
IMAGE=la_m_281_18.JPG
ID=289 
SCALE=0.008319
LM=14
1704.00000 2879.00000
1635.00000 2688.00000
1916.00000 2153.00000
1865.00000 2061.00000
1791.00000 2016.00000
1833.00000 1829.00000
1751.00000 1701.00000
1783.00000 1576.00000
1728.00000 1469.00000
1706.00000 1324.00000
1518.00000 1097.00000
1648.00000 1177.00000
1150.00000 1111.00000
476.00000 2201.00000
IMAGE=la_m_282_18.JPG
ID=290 
SCALE=0.008292
LM=14
1997.00000 2868.00000
1909.00000 2642.00000
2142.00000 2208.00000
2091.00000 2120.00000
2008.00000 2066.00000
2049.00000 1890.00000
1950.00000 1778.00000
1974.00000 1655.00000
1877.00000 1540.00000
1870.00000 1436.00000
1706.00000 1252.00000
1821.00000 1320.00000
1199.00000 1233.00000
745.00000 2463.00000
IMAGE=la_m_285_18.JPG
ID=291 
SCALE=0.008403
LM=14
1743.00000 2926.00000
1694.00000 2698.00000
1927.00000 2174.00000
1858.00000 2085.00000
1769.00000 2061.00000
1818.00000 1898.00000
1753.00000 1754.00000
1794.00000 1610.00000
1716.00000 1487.00000
1719.00000 1365.00000
1525.00000 1187.00000
1652.00000 1246.00000
1009.00000 1225.00000
438.00000 2222.00000
IMAGE=la_m_286_18.JPG
ID=292 
SCALE=0.008372
LM=14
1848.00000 2814.00000
1802.00000 2601.00000
2051.00000 2058.00000
1993.00000 1971.00000
1899.00000 1924.00000
1950.00000 1790.00000
1883.00000 1640.00000
1918.00000 1483.00000
1851.00000 1421.00000
1837.00000 1325.00000
1626.00000 1077.00000
1774.00000 1177.00000
1162.00000 1007.00000
618.00000 2245.00000
IMAGE=la_m_289_18.JPG
ID=293 
SCALE=0.008091
LM=14
1933.00000 2959.00000
1837.00000 2694.00000
2014.00000 2180.00000
1953.00000 2093.00000
1850.00000 2031.00000
1850.00000 1934.00000
1743.00000 1777.00000
1738.00000 1625.00000
1665.00000 1567.00000
1672.00000 1435.00000
1500.00000 1249.00000
1619.00000 1305.00000
975.00000 1268.00000
654.00000 2554.00000
IMAGE=la_m_293_18.JPG
ID=294 
SCALE=0.008223
LM=14
1600.00000 3022.00000
1583.00000 2875.00000
1896.00000 2383.00000
1835.00000 2292.00000
1738.00000 2233.00000
1787.00000 2050.00000
1712.00000 1926.00000
1761.00000 1774.00000
1643.00000 1654.00000
1640.00000 1588.00000
1465.00000 1394.00000
1580.00000 1467.00000
1195.00000 1355.00000
515.00000 2424.00000
IMAGE=la_m_295_18.JPG
ID=295 
SCALE=0.008532
LM=14
1944.00000 3056.00000
1928.00000 2887.00000
2242.00000 2301.00000
2176.00000 2206.00000
2076.00000 2151.00000
2159.00000 2031.00000
2075.00000 1837.00000
2115.00000 1645.00000
1995.00000 1564.00000
1956.00000 1459.00000
1753.00000 1221.00000
1893.00000 1331.00000
1230.00000 1206.00000
676.00000 2378.00000
IMAGE=la_m_296_18.JPG
ID=296 
SCALE=0.007669
LM=14
2018.00000 2906.00000
1922.00000 2603.00000
2104.00000 2045.00000
2024.00000 1958.00000
1934.00000 1919.00000
1969.00000 1751.00000
1865.00000 1613.00000
1845.00000 1480.00000
1745.00000 1374.00000
1750.00000 1260.00000
1603.00000 1057.00000
1704.00000 1126.00000
1113.00000 1029.00000
544.00000 2429.00000
IMAGE=la_m_298_18.JPG
ID=297 
SCALE=0.008250
LM=14
1970.00000 2820.00000
1925.00000 2644.00000
2164.00000 2084.00000
2079.00000 1981.00000
1981.00000 1952.00000
1986.00000 1814.00000
1908.00000 1682.00000
1920.00000 1556.00000
1859.00000 1471.00000
1881.00000 1279.00000
1685.00000 1085.00000
1822.00000 1151.00000
1268.00000 1011.00000
620.00000 2298.00000
IMAGE=la_m_303_18.JPG
ID=298 
SCALE=0.008474
LM=14
2037.00000 2823.00000
1949.00000 2573.00000
2204.00000 2042.00000
2125.00000 1941.00000
2013.00000 1909.00000
2087.00000 1726.00000
2025.00000 1563.00000
2054.00000 1416.00000
1899.00000 1259.00000
1895.00000 1169.00000
1637.00000 947.00000
1800.00000 1019.00000
1258.00000 971.00000
672.00000 2275.00000
IMAGE=la_m_320_18.JPG
ID=299 
SCALE=0.007811
LM=14
2033.00000 2936.00000
1944.00000 2687.00000
2196.00000 2210.00000
2119.00000 2102.00000
2016.00000 2068.00000
2062.00000 1907.00000
2006.00000 1762.00000
2013.00000 1606.00000
1928.00000 1508.00000
1914.00000 1362.00000
1726.00000 1159.00000
1832.00000 1218.00000
1272.00000 1148.00000
619.00000 2432.00000
IMAGE=la_m_323_18.JPG
ID=300 
SCALE=0.008156
LM=14
1853.00000 2827.00000
1803.00000 2612.00000
2106.00000 2154.00000
2058.00000 2066.00000
1963.00000 2004.00000
2040.00000 1852.00000
1965.00000 1687.00000
2053.00000 1521.00000
1933.00000 1413.00000
1900.00000 1272.00000
1716.00000 1071.00000
1838.00000 1149.00000
1324.00000 1037.00000
678.00000 2234.00000
IMAGE=la_m_324_18.JPG
ID=301 
SCALE=0.008460
LM=14
1992.00000 2979.00000
1887.00000 2722.00000
2164.00000 2223.00000
2101.00000 2123.00000
2000.00000 2064.00000
2044.00000 1886.00000
1979.00000 1733.00000
2018.00000 1578.00000
1933.00000 1490.00000
1890.00000 1376.00000
1582.00000 1147.00000
1764.00000 1246.00000
1112.00000 1181.00000
643.00000 2359.00000
IMAGE=la_m_331_18.JPG
ID=302 
SCALE=0.007935
LM=14
1665.00000 2998.00000
1598.00000 2739.00000
1911.00000 2241.00000
1848.00000 2148.00000
1746.00000 2096.00000
1777.00000 1945.00000
1667.00000 1776.00000
1685.00000 1629.00000
1602.00000 1543.00000
1626.00000 1398.00000
1392.00000 1176.00000
1553.00000 1244.00000
927.00000 1127.00000
447.00000 2311.00000
IMAGE=la_m_333_18.JPG
ID=303 
SCALE=0.008156
LM=14
1931.00000 2821.00000
1892.00000 2625.00000
2141.00000 2112.00000
2078.00000 2024.00000
1990.00000 1994.00000
2025.00000 1833.00000
1956.00000 1691.00000
1990.00000 1539.00000
1863.00000 1398.00000
1848.00000 1302.00000
1681.00000 1143.00000
1785.00000 1203.00000
1254.00000 1147.00000
782.00000 2183.00000
IMAGE=la_m_334_18.JPG
ID=304 
SCALE=0.008025
LM=14
1941.00000 2895.00000
1846.00000 2703.00000
2116.00000 2231.00000
2056.00000 2140.00000
1940.00000 2107.00000
2023.00000 1929.00000
1981.00000 1766.00000
2012.00000 1619.00000
1950.00000 1516.00000
1966.00000 1355.00000
1782.00000 1148.00000
1912.00000 1222.00000
1260.00000 1087.00000
614.00000 2319.00000
IMAGE=la_m_354_18.JPG
ID=305 
SCALE=0.007936
LM=14
1977.00000 2804.00000
1932.00000 2600.00000
2204.00000 2089.00000
2146.00000 1988.00000
2053.00000 1928.00000
2099.00000 1809.00000
2028.00000 1652.00000
2060.00000 1505.00000
1965.00000 1390.00000
1932.00000 1274.00000
1756.00000 1071.00000
1873.00000 1148.00000
1338.00000 1012.00000
721.00000 2204.00000
IMAGE=la_m_379_18.JPG
ID=306 
SCALE=0.007911
LM=14
1903.00000 2924.00000
1819.00000 2676.00000
1996.00000 2117.00000
1900.00000 2018.00000
1802.00000 2005.00000
1788.00000 1803.00000
1733.00000 1694.00000
1759.00000 1523.00000
1657.00000 1408.00000
1646.00000 1312.00000
1453.00000 1116.00000
1576.00000 1182.00000
938.00000 1168.00000
590.00000 2449.00000
IMAGE=la_m_398_18.JPG
ID=307 
SCALE=0.007800
LM=14
1839.00000 2844.00000
1819.00000 2704.00000
2121.00000 2192.00000
2063.00000 2093.00000
1993.00000 2037.00000
2039.00000 1881.00000
1956.00000 1728.00000
2012.00000 1566.00000
1947.00000 1473.00000
1958.00000 1267.00000
1775.00000 1050.00000
1902.00000 1136.00000
1259.00000 984.00000
580.00000 2223.00000
IMAGE=la_m_406_18.JPG
ID=308 
SCALE=0.008117
LM=14
1994.00000 2952.00000
1929.00000 2701.00000
2213.00000 2170.00000
2147.00000 2101.00000
2061.00000 2047.00000
2074.00000 1903.00000
1999.00000 1725.00000
2008.00000 1548.00000
1952.00000 1510.00000
1937.00000 1397.00000
1748.00000 1168.00000
1874.00000 1255.00000
1309.00000 1202.00000
576.00000 2423.00000
IMAGE=la_m_407_18.JPG
ID=309 
SCALE=0.007764
LM=14
1949.00000 2858.00000
1882.00000 2633.00000
2131.00000 2072.00000
2055.00000 1973.00000
1949.00000 1936.00000
1963.00000 1769.00000
1909.00000 1642.00000
1895.00000 1470.00000
1780.00000 1395.00000
1781.00000 1301.00000
1636.00000 1099.00000
1739.00000 1179.00000
1066.00000 1026.00000
641.00000 2321.00000
IMAGE=la_m_410_18.JPG
ID=310 
SCALE=0.008116
LM=14
1954.00000 2871.00000
1893.00000 2652.00000
2109.00000 2164.00000
2046.00000 2066.00000
1946.00000 2007.00000
2016.00000 1832.00000
1904.00000 1717.00000
1883.00000 1588.00000
1748.00000 1481.00000
1739.00000 1388.00000
1599.00000 1200.00000
1684.00000 1275.00000
1294.00000 1009.00000
721.00000 2384.00000
IMAGE=la_m_420_18.JPG
ID=311 
SCALE=0.008064
LM=14
1877.00000 2851.00000
1798.00000 2632.00000
2103.00000 2124.00000
2028.00000 2012.00000
1939.00000 1970.00000
1986.00000 1811.00000
1869.00000 1618.00000
1909.00000 1465.00000
1825.00000 1376.00000
1823.00000 1258.00000
1629.00000 1019.00000
1765.00000 1097.00000
1136.00000 973.00000
571.00000 2284.00000
IMAGE=la_m_421_18.JPG
ID=312 
SCALE=0.007949
LM=14
1800.00000 2905.00000
1761.00000 2730.00000
2035.00000 2177.00000
1967.00000 2065.00000
1871.00000 2015.00000
1947.00000 1883.00000
1856.00000 1750.00000
1930.00000 1581.00000
1819.00000 1461.00000
1803.00000 1358.00000
1647.00000 1148.00000
1756.00000 1237.00000
1063.00000 1007.00000
558.00000 2247.00000
IMAGE=la_m_427_18.JPG
ID=313 
SCALE=0.007836
LM=14
1763.00000 2878.00000
1730.00000 2680.00000
1957.00000 2190.00000
1889.00000 2098.00000
1813.00000 2066.00000
1851.00000 1901.00000
1781.00000 1773.00000
1827.00000 1640.00000
1747.00000 1522.00000
1747.00000 1406.00000
1580.00000 1218.00000
1692.00000 1288.00000
1068.00000 924.00000
469.00000 2431.00000
IMAGE=la_m_428_18.JPG
ID=314 
SCALE=0.008562
LM=14
1746.00000 2875.00000
1685.00000 2678.00000
1976.00000 2181.00000
1898.00000 2053.00000
1839.00000 2024.00000
1877.00000 1896.00000
1831.00000 1754.00000
1895.00000 1619.00000
1841.00000 1513.00000
1841.00000 1380.00000
1644.00000 1144.00000
1790.00000 1233.00000
1236.00000 1186.00000
525.00000 2333.00000
IMAGE=la_m_429_18.JPG
ID=315 
SCALE=0.007987
LM=14
1945.00000 2904.00000
1879.00000 2671.00000
2163.00000 2133.00000
2088.00000 2016.00000
2005.00000 1980.00000
2016.00000 1848.00000
1961.00000 1696.00000
1969.00000 1502.00000
1877.00000 1459.00000
1886.00000 1340.00000
1713.00000 1115.00000
1840.00000 1201.00000
1209.00000 1123.00000
611.00000 2365.00000
IMAGE=la_m_434_18.JPG
ID=316 
SCALE=0.008050
LM=14
1880.00000 2898.00000
1795.00000 2684.00000
2017.00000 2157.00000
1951.00000 2074.00000
1859.00000 2028.00000
1876.00000 1834.00000
1789.00000 1725.00000
1809.00000 1595.00000
1713.00000 1525.00000
1727.00000 1446.00000
1574.00000 1239.00000
1681.00000 1323.00000
1156.00000 1166.00000
584.00000 2373.00000
IMAGE=la_m_435_18.JPG
ID=317 
SCALE=0.008389
LM=14
1916.00000 2968.00000
1848.00000 2692.00000
2077.00000 2197.00000
2005.00000 2096.00000
1910.00000 2072.00000
1985.00000 1902.00000
1908.00000 1722.00000
1910.00000 1592.00000
1775.00000 1444.00000
1775.00000 1377.00000
1550.00000 1148.00000
1699.00000 1232.00000
1036.00000 1209.00000
437.00000 2433.00000
IMAGE=la_m_436_18.JPG
ID=318 
SCALE=0.007874
LM=14
1877.00000 2840.00000
1813.00000 2626.00000
2124.00000 2138.00000
2048.00000 2035.00000
1948.00000 2004.00000
2024.00000 1842.00000
1957.00000 1687.00000
2009.00000 1537.00000
1938.00000 1487.00000
1912.00000 1375.00000
1687.00000 1120.00000
1845.00000 1219.00000
1199.00000 1166.00000
732.00000 2235.00000
IMAGE=la_m_437_18.JPG
ID=319 
SCALE=0.008038
LM=14
2021.00000 3083.00000
1933.00000 2868.00000
2164.00000 2364.00000
2099.00000 2273.00000
1999.00000 2228.00000
2040.00000 2097.00000
1935.00000 1953.00000
1993.00000 1806.00000
1909.00000 1724.00000
1917.00000 1584.00000
1743.00000 1377.00000
1865.00000 1453.00000
1287.00000 1287.00000
758.00000 2419.00000
IMAGE=la_m_439_18.JPG
ID=320 
SCALE=0.008209
LM=14
1788.00000 2906.00000
1732.00000 2636.00000
2013.00000 2153.00000
1946.00000 2071.00000
1828.00000 2021.00000
1864.00000 1836.00000
1798.00000 1692.00000
1818.00000 1551.00000
1645.00000 1428.00000
1640.00000 1359.00000
1453.00000 1208.00000
1581.00000 1255.00000
1071.00000 1236.00000
521.00000 2297.00000
IMAGE=la_m_441_18.JPG
ID=321 
SCALE=0.008306
LM=14
1724.00000 2827.00000
1684.00000 2651.00000
1955.00000 2120.00000
1886.00000 2033.00000
1787.00000 1995.00000
1814.00000 1888.00000
1718.00000 1737.00000
1773.00000 1601.00000
1704.00000 1534.00000
1695.00000 1430.00000
1549.00000 1201.00000
1658.00000 1291.00000
1134.00000 1143.00000
408.00000 2330.00000
IMAGE=la_m_442_18.JPG
ID=322 
SCALE=0.008104
LM=14
1977.00000 2870.00000
1910.00000 2650.00000
2153.00000 2082.00000
2082.00000 1988.00000
1977.00000 1951.00000
2016.00000 1804.00000
1916.00000 1660.00000
1914.00000 1502.00000
1828.00000 1427.00000
1818.00000 1362.00000
1616.00000 1154.00000
1761.00000 1246.00000
1130.00000 1196.00000
659.00000 2340.00000
IMAGE=la_m_443_18.JPG
ID=323 
SCALE=0.008250
LM=14
1884.00000 2945.00000
1851.00000 2760.00000
2152.00000 2284.00000
2088.00000 2186.00000
1986.00000 2130.00000
2048.00000 1973.00000
1988.00000 1823.00000
2019.00000 1696.00000
1929.00000 1614.00000
1898.00000 1483.00000
1741.00000 1294.00000
1853.00000 1363.00000
1259.00000 1281.00000
736.00000 2309.00000
IMAGE=la_m_446_18.JPG
ID=324 
SCALE=0.008331
LM=14
1836.00000 2871.00000
1779.00000 2636.00000
2086.00000 2131.00000
2028.00000 2039.00000
1931.00000 1972.00000
1994.00000 1824.00000
1949.00000 1643.00000
1972.00000 1451.00000
1890.00000 1423.00000
1862.00000 1342.00000
1589.00000 1023.00000
1772.00000 1185.00000
1080.00000 793.00000
497.00000 2309.00000
IMAGE=la_m_456_18.JPG
ID=325 
SCALE=0.008076
LM=14
1971.00000 2958.00000
1896.00000 2741.00000
2188.00000 2254.00000
2113.00000 2149.00000
2013.00000 2111.00000
2075.00000 1967.00000
2009.00000 1810.00000
2052.00000 1693.00000
1990.00000 1552.00000
1985.00000 1423.00000
1810.00000 1236.00000
1926.00000 1304.00000
1360.00000 1145.00000
659.00000 2304.00000
IMAGE=la_m_457_18.JPG
ID=326 
SCALE=0.008064
LM=14
1985.00000 2906.00000
1880.00000 2596.00000
2127.00000 2098.00000
2049.00000 1992.00000
1947.00000 1946.00000
2081.00000 1696.00000
1960.00000 1563.00000
2015.00000 1414.00000
1922.00000 1291.00000
1905.00000 1176.00000
1711.00000 927.00000
1847.00000 1021.00000
1092.00000 880.00000
469.00000 2167.00000
IMAGE=la_m_460_18.JPG
ID=327 
SCALE=0.007529
LM=14
1929.00000 2845.00000
1873.00000 2625.00000
2151.00000 2077.00000
2079.00000 1978.00000
1982.00000 1927.00000
2008.00000 1845.00000
1925.00000 1662.00000
1932.00000 1488.00000
1880.00000 1455.00000
1918.00000 1300.00000
1721.00000 1102.00000
1854.00000 1169.00000
1202.00000 1088.00000
558.00000 2279.00000
IMAGE=la_m_467_18.JPG
ID=328 
SCALE=0.008012
LM=14
1962.00000 2945.00000
1872.00000 2677.00000
2091.00000 2180.00000
2017.00000 2088.00000
1925.00000 2067.00000
1971.00000 1892.00000
1894.00000 1711.00000
1904.00000 1555.00000
1825.00000 1462.00000
1830.00000 1337.00000
1680.00000 1151.00000
1788.00000 1217.00000
1084.00000 1077.00000
563.00000 2364.00000
IMAGE=la_m_469_18.JPG
ID=329 
SCALE=0.008319
LM=14
1812.00000 2877.00000
1821.00000 2710.00000
2106.00000 2167.00000
2051.00000 2082.00000
1997.00000 2036.00000
2006.00000 1848.00000
1950.00000 1726.00000
1988.00000 1617.00000
1940.00000 1519.00000
1942.00000 1365.00000
1781.00000 1143.00000
1898.00000 1226.00000
1356.00000 1181.00000
677.00000 2214.00000
IMAGE=la_m_476_18.JPG
ID=330 
SCALE=0.008333
LM=14
1858.00000 2945.00000
1826.00000 2800.00000
2126.00000 2325.00000
2073.00000 2235.00000
2006.00000 2167.00000
2053.00000 2012.00000
1974.00000 1831.00000
1994.00000 1638.00000
1936.00000 1605.00000
1932.00000 1528.00000
1674.00000 1182.00000
1858.00000 1351.00000
1349.00000 955.00000
560.00000 2209.00000
IMAGE=la_m_494_18.JPG
ID=331 
SCALE=0.008026
LM=14
1918.00000 2955.00000
1906.00000 2742.00000
2270.00000 2266.00000
2205.00000 2170.00000
2117.00000 2101.00000
2209.00000 1945.00000
2159.00000 1775.00000
2212.00000 1646.00000
2136.00000 1525.00000
2119.00000 1379.00000
1923.00000 1119.00000
2053.00000 1223.00000
1469.00000 1026.00000
725.00000 2084.00000
IMAGE=la_m_503_18.JPG
ID=332 
SCALE=0.007899
LM=14
1941.00000 2879.00000
1929.00000 2690.00000
2295.00000 2158.00000
2216.00000 2051.00000
2133.00000 2015.00000
2176.00000 1846.00000
2104.00000 1681.00000
2154.00000 1511.00000
2045.00000 1334.00000
2037.00000 1229.00000
1822.00000 1035.00000
1952.00000 1111.00000
1559.00000 982.00000
665.00000 2103.00000
IMAGE=la_m_505_18.JPG
ID=333 
SCALE=0.007899
LM=14
1683.00000 2834.00000
1637.00000 2591.00000
1930.00000 2116.00000
1875.00000 2026.00000
1822.00000 1993.00000
1874.00000 1827.00000
1831.00000 1698.00000
1840.00000 1573.00000
1773.00000 1479.00000
1785.00000 1333.00000
1630.00000 1148.00000
1740.00000 1213.00000
1160.00000 1036.00000
487.00000 2170.00000
IMAGE=la_m_506_18.JPG
ID=334 
SCALE=0.008711
LM=14
1871.00000 2854.00000
1806.00000 2668.00000
2021.00000 2140.00000
1949.00000 2045.00000
1871.00000 2006.00000
1883.00000 1908.00000
1848.00000 1792.00000
1877.00000 1657.00000
1809.00000 1556.00000
1779.00000 1436.00000
1598.00000 1225.00000
1724.00000 1312.00000
1160.00000 1218.00000
610.00000 2369.00000
IMAGE=la_m_508_18.JPG
ID=335 
SCALE=0.008237
LM=14
1911.00000 2930.00000
1846.00000 2671.00000
2186.00000 2170.00000
2123.00000 2070.00000
2027.00000 2009.00000
2080.00000 1810.00000
2006.00000 1663.00000
2026.00000 1510.00000
1922.00000 1409.00000
1934.00000 1280.00000
1722.00000 1088.00000
1850.00000 1146.00000
1308.00000 1102.00000
671.00000 2339.00000
IMAGE=la_m_509_18.JPG
ID=336 
SCALE=0.007961
LM=14
1735.00000 2944.00000
1711.00000 2797.00000
2072.00000 2205.00000
2005.00000 2104.00000
1890.00000 2066.00000
1968.00000 1870.00000
1916.00000 1737.00000
1938.00000 1613.00000
1879.00000 1460.00000
1880.00000 1315.00000
1726.00000 1132.00000
1825.00000 1193.00000
1505.00000 1064.00000
528.00000 2081.00000
IMAGE=la_m_522_18.JPG
ID=337 
SCALE=0.008117
LM=14
2136.00000 2867.00000
2037.00000 2613.00000
2248.00000 2072.00000
2178.00000 1971.00000
2074.00000 1927.00000
2106.00000 1753.00000
1983.00000 1613.00000
2006.00000 1431.00000
1875.00000 1352.00000
1839.00000 1241.00000
1624.00000 1033.00000
1774.00000 1118.00000
1186.00000 1089.00000
733.00000 2289.00000
IMAGE=la_m_524_18.JPG
ID=338 
SCALE=0.008197
LM=14
1825.00000 2867.00000
1794.00000 2663.00000
2130.00000 2205.00000
2056.00000 2104.00000
1990.00000 2057.00000
2054.00000 1901.00000
2030.00000 1754.00000
2090.00000 1611.00000
2005.00000 1552.00000
2008.00000 1397.00000
1836.00000 1141.00000
1954.00000 1242.00000
1378.00000 1042.00000
626.00000 1948.00000
IMAGE=la_m_525_18.JPG
ID=339 
SCALE=0.008103
LM=14
1905.00000 2858.00000
1862.00000 2667.00000
2161.00000 2094.00000
2099.00000 2004.00000
2014.00000 1971.00000
2035.00000 1834.00000
1949.00000 1710.00000
1929.00000 1573.00000
1880.00000 1548.00000
1894.00000 1412.00000
1717.00000 1212.00000
1834.00000 1284.00000
1277.00000 1144.00000
647.00000 2222.00000
IMAGE=la_m_526_18.JPG
ID=340 
SCALE=0.008210
LM=14
1974.00000 2909.00000
1933.00000 2744.00000
2200.00000 2284.00000
2154.00000 2203.00000
2070.00000 2158.00000
2132.00000 2024.00000
2031.00000 1863.00000
2078.00000 1697.00000
2012.00000 1664.00000
2016.00000 1571.00000
1811.00000 1321.00000
1944.00000 1417.00000
1383.00000 1236.00000
809.00000 2350.00000
IMAGE=la_m_530_18.JPG
ID=341 
SCALE=0.007909
LM=14
1863.00000 2930.00000
1840.00000 2754.00000
2145.00000 2265.00000
2090.00000 2169.00000
2001.00000 2111.00000
2052.00000 1965.00000
2018.00000 1834.00000
2045.00000 1709.00000
1948.00000 1587.00000
1931.00000 1498.00000
1751.00000 1286.00000
1877.00000 1365.00000
1291.00000 1108.00000
592.00000 2225.00000
IMAGE=la_m_545_18.JPG
ID=342 
SCALE=0.007898
LM=14
1967.00000 2879.00000
1920.00000 2675.00000
2206.00000 2120.00000
2139.00000 2026.00000
2034.00000 1988.00000
2073.00000 1814.00000
1957.00000 1668.00000
1970.00000 1494.00000
1793.00000 1430.00000
1755.00000 1333.00000
1555.00000 1174.00000
1680.00000 1237.00000
1123.00000 1151.00000
709.00000 2284.00000
IMAGE=la_m_560_18.JPG
ID=343 
SCALE=0.008237
LM=14
2005.00000 2811.00000
1950.00000 2592.00000
2152.00000 2063.00000
2068.00000 1967.00000
1998.00000 1948.00000
2057.00000 1817.00000
1988.00000 1648.00000
2001.00000 1471.00000
1913.00000 1379.00000
1899.00000 1283.00000
1682.00000 1066.00000
1818.00000 1141.00000
1158.00000 1053.00000
679.00000 2287.00000
IMAGE=la_m_582_18.JPG
ID=344 
SCALE=0.007999
LM=14
1768.00000 2920.00000
1739.00000 2743.00000
2051.00000 2287.00000
2000.00000 2192.00000
1930.00000 2133.00000
1956.00000 1968.00000
1900.00000 1838.00000
1914.00000 1705.00000
1835.00000 1586.00000
1838.00000 1485.00000
1631.00000 1275.00000
1769.00000 1348.00000
1142.00000 1121.00000
571.00000 2252.00000
IMAGE=la_m_586_18.JPG
ID=345 
SCALE=0.008291
LM=14
1830.00000 2878.00000
1768.00000 2717.00000
2062.00000 2282.00000
2003.00000 2178.00000
1897.00000 2116.00000
2006.00000 2005.00000
1963.00000 1816.00000
1989.00000 1655.00000
1893.00000 1564.00000
1882.00000 1461.00000
1691.00000 1247.00000
1813.00000 1322.00000
1147.00000 1293.00000
661.00000 2340.00000
IMAGE=la_m_588_18.JPG
ID=346 
SCALE=0.008333
LM=14
1842.00000 2901.00000
1828.00000 2746.00000
2230.00000 2151.00000
2153.00000 2018.00000
2051.00000 1975.00000
2106.00000 1855.00000
2034.00000 1666.00000
2088.00000 1511.00000
1998.00000 1409.00000
2006.00000 1246.00000
1833.00000 1060.00000
1949.00000 1139.00000
1451.00000 1047.00000
682.00000 2118.00000
IMAGE=la_m_602_18.JPG
ID=347 
SCALE=0.007837
LM=14
1994.00000 2748.00000
1903.00000 2566.00000
2145.00000 2018.00000
2064.00000 1920.00000
1957.00000 1899.00000
1969.00000 1729.00000
1891.00000 1618.00000
1896.00000 1493.00000
1826.00000 1391.00000
1808.00000 1267.00000
1636.00000 1062.00000
1763.00000 1134.00000
1177.00000 1043.00000
658.00000 2323.00000
IMAGE=la_m_611_18.JPG
ID=348 
SCALE=0.008236
LM=14
1921.00000 2927.00000
1873.00000 2689.00000
2147.00000 2165.00000
2080.00000 2052.00000
1979.00000 1991.00000
2051.00000 1861.00000
1939.00000 1673.00000
2049.00000 1529.00000
1933.00000 1428.00000
1938.00000 1344.00000
1708.00000 1002.00000
1881.00000 1153.00000
1082.00000 882.00000
522.00000 2282.00000
IMAGE=la_m_613_18.JPG
ID=349 
SCALE=0.008143
LM=14
1605.00000 2896.00000
1571.00000 2724.00000
1884.00000 2222.00000
1823.00000 2124.00000
1740.00000 2069.00000
1753.00000 1921.00000
1680.00000 1789.00000
1732.00000 1671.00000
1666.00000 1594.00000
1656.00000 1516.00000
1424.00000 1216.00000
1576.00000 1351.00000
1001.00000 1128.00000
465.00000 2178.00000
IMAGE=la_m_616_18.JPG
ID=350 
SCALE=0.008650
LM=14
1902.00000 2889.00000
1867.00000 2713.00000
2149.00000 2181.00000
2078.00000 2065.00000
2012.00000 2024.00000
2054.00000 1914.00000
1951.00000 1736.00000
1984.00000 1582.00000
1885.00000 1467.00000
1856.00000 1376.00000
1678.00000 1176.00000
1799.00000 1241.00000
1281.00000 1113.00000
642.00000 2305.00000
IMAGE=la_m_620_18.JPG
ID=351 
SCALE=0.008181
LM=14
1885.00000 2919.00000
1844.00000 2723.00000
2066.00000 2222.00000
2008.00000 2117.00000
1916.00000 2064.00000
1967.00000 1913.00000
1917.00000 1772.00000
1968.00000 1626.00000
1886.00000 1505.00000
1894.00000 1356.00000
1696.00000 1105.00000
1832.00000 1199.00000
1156.00000 1081.00000
446.00000 2230.00000
IMAGE=la_m_622_18.JPG
ID=352 
SCALE=0.007924
LM=14
1831.00000 2906.00000
1797.00000 2726.00000
2056.00000 2206.00000
1998.00000 2107.00000
1899.00000 2052.00000
1914.00000 1936.00000
1811.00000 1776.00000
1807.00000 1668.00000
1749.00000 1582.00000
1752.00000 1480.00000
1589.00000 1275.00000
1698.00000 1351.00000
1074.00000 1224.00000
658.00000 2464.00000
IMAGE=la_m_631_18.JPG
ID=353 
SCALE=0.008237
LM=14
1806.00000 2606.00000
1757.00000 2397.00000
1987.00000 1854.00000
1924.00000 1769.00000
1861.00000 1744.00000
1864.00000 1592.00000
1784.00000 1469.00000
1816.00000 1346.00000
1703.00000 1220.00000
1699.00000 1129.00000
1549.00000 937.00000
1653.00000 1010.00000
1237.00000 903.00000
640.00000 2100.00000
IMAGE=la_m_635_18.JPG
ID=354 
SCALE=0.008375
LM=14
2018.00000 2785.00000
1906.00000 2533.00000
2139.00000 2038.00000
2063.00000 1948.00000
1957.00000 1920.00000
2005.00000 1738.00000
1909.00000 1614.00000
1947.00000 1468.00000
1830.00000 1335.00000
1823.00000 1272.00000
1641.00000 1056.00000
1767.00000 1145.00000
1215.00000 1115.00000
652.00000 2358.00000
IMAGE=la_m_641_18.JPG
ID=355 
SCALE=0.008051
LM=14
1928.00000 2852.00000
1833.00000 2636.00000
2076.00000 2138.00000
2015.00000 2046.00000
1919.00000 1995.00000
1970.00000 1897.00000
1883.00000 1734.00000
1923.00000 1557.00000
1878.00000 1531.00000
1885.00000 1382.00000
1649.00000 1109.00000
1799.00000 1215.00000
1075.00000 1061.00000
626.00000 2227.00000
IMAGE=la_m_642_18.JPG
ID=356 
SCALE=0.008090
LM=14
1845.00000 2947.00000
1797.00000 2723.00000
2147.00000 2264.00000
2095.00000 2165.00000
2003.00000 2084.00000
2064.00000 1912.00000
2006.00000 1726.00000
2045.00000 1576.00000
1928.00000 1454.00000
1949.00000 1330.00000
1790.00000 1104.00000
1911.00000 1201.00000
1304.00000 1001.00000
592.00000 2229.00000
IMAGE=la_m_648_18.JPG
ID=357 
SCALE=0.007553
LM=14
1951.00000 2968.00000
1896.00000 2731.00000
2171.00000 2189.00000
2117.00000 2086.00000
2014.00000 2013.00000
2062.00000 1850.00000
2008.00000 1710.00000
2013.00000 1572.00000
1901.00000 1452.00000
1878.00000 1310.00000
1704.00000 1096.00000
1829.00000 1177.00000
1134.00000 1005.00000
698.00000 2280.00000
IMAGE=la_m_649_18.JPG
ID=358 
SCALE=0.008223
LM=14
2066.00000 2800.00000
2025.00000 2609.00000
2293.00000 2128.00000
2225.00000 2023.00000
2103.00000 1968.00000
2172.00000 1804.00000
2067.00000 1659.00000
2080.00000 1501.00000
1949.00000 1411.00000
1854.00000 1288.00000
1682.00000 1111.00000
1788.00000 1195.00000
1292.00000 1020.00000
768.00000 2336.00000
IMAGE=la_m_651_18.JPG
ID=359 
SCALE=0.008103
